# Supplementary material for: Transcriptional Profiling of the Probiotic Escherichia coli Nissle 1917 Strain under Simulated Microgravity
Source: Int J Mol Sci. 2020 Apr 11;21(8):2666. doi: 10.3390/ijms21082666 (PMC7215827; doi:10.3390/ijms21082666)
Supplement: Supplementary file 1 [file ijms-21-02666-s001.zip]

Archive with 3 entries (2 files):
- ijms-767581/
- ijms-767581/TableS1.xlsx
- ijms-767581/TableS2.xlsx
