# Supplementary material for: Transcriptional Profiling of the Probiotic Escherichia coli Nissle 1917 Strain under Simulated Microgravity
Source: Int J Mol Sci. 2020 Apr 11;21(8):2666. doi: 10.3390/ijms21082666 (PMC7215827; doi:10.3390/ijms21082666)
Supplement: Supplementary file 1 [file ijms-21-02666-s001.zip › ijms-767581/TableS1.xlsx]

## Sheet: exp&sta
MG-exp_NG DEG List								MG-sta-NG DEG List
	ID	gene	log2(fold)	reg	product				ID	gene	log2(fold)	reg	product
									20	ECOLIN_00020	-1.00054	-	threonine synthase
								rps	105	rpsT	-1.93354	-	30S ribosomal protein S20	rpsT
								pyramidine biosynthesis	155	ECOLIN_00155	-1.40574	-	carbamoyl phosphate synthase small subunit
									160	carB	-1.18535	-	carbamoyl phosphate synthase large subunit	carB
									165	ECOLIN_00165	1.00797	+	transcriptional regulator
									185	ECOLIN_00185	1.38593	+	crotonobetainyl-CoA:carnitine CoA-transferase
									285	ECOLIN_00285	1.11406	+	23S rRNA pseudouridylate synthase
	365	ECOLIN_00365	1.3058	+	isopropylmalate isomerase	leuC, D
									510	ECOLIN_00510	-10	-	DNA gyrase inhibitor
									515	ECOLIN_00515	-1.37574	-	hypothetical protein
									520	coaE	-1.18281	-	dephospho-CoA kinase	coaE
									625	ECOLIN_00625	1.03378	+	hypothetical protein
	645	ECOLIN_00645	-1.80614	-	multicopper oxidase
									750	pcnB	-1.04151	-	poly(A) polymerase I	pcnB
									805	ECOLIN_00805	-1.67834	-	ferrichrome transporter
									1050	metQ	-1.32459	-	DL-methionine transporter substrate-binding subunit	metQ
fimbrial	1835	ECOLIN_01835	-1.81284	-	hypothetical protein			fimbrial	1835	ECOLIN_01835	-1.30997	-	hypothetical protein
	1840	ECOLIN_01840	-1.83672	-	hypothetical protein				1840	ECOLIN_01840	-2.15709	-	hypothetical protein
	1845	ECOLIN_01845	-1.83189	-	fimbrial protein	Fimbrial			1845	ECOLIN_01845	-2.87919	-	fimbrial protein	Fimbrial
	1850	ECOLIN_01850	-1.46694	-	LuxR family transcriptional regulator	luxR			1850	ECOLIN_01850	-1.9194	-	LuxR family transcriptional regulator	luxR
	1860	ECOLIN_01860	-1.80317	-	50S ribosomal protein L31 type B				1860	ECOLIN_01860	-3.51541	-	50S ribosomal protein L31 type B
bet operon	1980	betA	1.14451	+	choline dehydrogenase	betA
	1985	betB	1.65841	+	betaine-aldehyde dehydrogenase	betB
	1990	ECOLIN_01990	2.18076	+	transcriptional regulator BetI	betI
	1995	ECOLIN_01995	2.10031	+	choline transporter
									2140	ECOLIN_02140	-1.13246	-	S-(hydroxymethyl)glutathione dehydrogenase
	2185	tauA	1.37554	+	taurine ABC transporter substrate-binding protein	tauA
									2450	ECOLIN_02450	-1.39818	-	oxidoreductase
Oxygen	2515	ECOLIN_02515	1.29496	+	cytochrome o ubiquinol oxidase subunit II	cyoA		Oxygen	2515	ECOLIN_02515	-1.11552	-	cytochrome o ubiquinol oxidase subunit II
								Oxygen	2580	ECOLIN_02580	-1.06902	-	queuosine biosynthesis protein QueC	queC
HEAT	2730	ECOLIN_02730	1.04261	+	heat shock protein 90	HEAT
Cu	2785	copA	-2.60135	-	copper-transporting ATPase	copA
	3020	ECOLIN_03020	1.22414	+	protease
	3060	ECOLIN_03060	-3.26019	-	copper resistance protein	cusB
	3065	ECOLIN_03065	-2.87266	-	cation transporter	cusA
									3180	ECOLIN_03180	-1.03254	-	thioesterase
								sulfate	3220	dsbG	-1.46527	-	disulfide isomerase	dsbG
									3340	ECOLIN_03340	1.03364	+	lipoate--protein ligase
									3580	ECOLIN_03580	-1.06109	-	glutamate--tRNA ligase
									3690	ECOLIN_03690	-1.45134	-	peptide permease
Sulfate	3745	sdhA	1.69789	+	succinate dehydrogenase	sdhA,B,C,D
								ABC	3940	modA	-1.47458	-	molybdate transporter	modA
									3950	modC	-1.67669	-	molybdate transporter ATP-binding protein	modC
									3960	ECOLIN_03960	-1.3185	-	6-phosphogluconolactonase
									4155	ECOLIN_04155	1.34876	+	hypothetical protein
									4160	ECOLIN_04160	1.73391	+	hypothetical protein
								ABC	4245	ECOLIN_04245	-1.71617	-	ABC transporter ATP-binding protein
									4395	ECOLIN_04395	1.56582	+	glutaredoxin
								ABC	4465	ECOLIN_04465	-1.09908	-	arginine ABC transporter substrate-binding protein
									4560	ECOLIN_4560	1.11919	+	macrolide transporter (NULL)
								clp protein	4575	clpA	1.02545	+	Clp protease ClpX	clpX
	4675	ECOLIN_04675	-1.18741	-	formate transporter
								???	4680	ECOLIN_04680	-1.01932	-	hypothetical protein
									4690	ECOLIN_04690	-1.03125	-	3-phosphoserine/phosphohydroxythreonine aminotransferase	serC
									4695	ECOLIN_04695	-1.07844	-	3-phosphoshikimate 1-carboxyvinyltransferase	aroA
									4815	ECOLIN_04815	-1.19341	-	nicotinate phosphoribosyltransferase
								HEAT	4950	ECOLIN_04950	1.1414	+	heat shock protein HspQ	hspQ
									5080	ECOLIN_05080	-1.17059	-	DNA-binding protein
fimAICDFGH operon	5555	fimA	1.31991	+	type-1 fimbrial protein subunit A	fimA
	5560	ECOLIN_05560	2.05129	+	fimbrial protein
	5565	fimC	1.94377	+	molecular chaperone FimC	fimC
	5570	ECOLIN_05570	1.56148	+	fimbrial protein
	5585	ECOLIN_05585	1.1225	+	fimbrial protein	fimG
ABC	5670	ECOLIN_05670	-1.09408	-	ligand-gated channel
	5675	ECOLIN_05675	-2.03016	-	ABC transporter
	5680	ECOLIN_05680	-2.05874	-	hypothetical protein
								curli fiber operon	5910	csgB	-2.71127	-	curlin minor subunit CsgB	csgB
									5915	csgA	-2.37519	-	major curlin subunit	csgA
									5920	csgC	10	+	curli assembly protein CsgC	csgC
								biofilm	6000	solA	1.30301	+	N-methyltryptophan oxidase	solA
									6005	bssS	1.61697	+	biofilm formation regulatory protein BssS	bssS
								rpm	6145	rpmF	-1.63904	-	50S ribosomal protein L32	rpmF
								memb	6225	ECOLIN_06225	-1.04464	-	membrane protein
								stress	6265	ECOLIN_06265	1.43203	+	multiple stress resistance protein BhsA	bhsA
									6270	ECOLIN_06270	1.02489	+	peptigoglycan-binding protein LysM	lysM
	6340	ECOLIN_06340	-1.07436	-	peptidase T
									6810	ECOLIN_06810	-1.39207	-	hypothetical protein
									6835	ECOLIN_06835	1.29421	+	diguanylate phosphodiesterase
									6920	ECOLIN_06920	-1.81506	-	inhibitor of g-type lysozyme
	6975	ECOLIN_06975	1.10795	+	amino acid dehydrogenase
Flagellin	7000	ycgR	1.31901	+	flagellar brake protein	ycgR
									7090	ECOLIN_07090	-1.17354	-	ribose-phosphate pyrophosphokinase
								nitrate	7180	narZ	-1.09615	-	nitrate reductase	narZ
adhE	7285	adhE	-1.60129	-	acetaldehyde dehydrogenase	adhE
									7530	ECOLIN_07530	-2.44133	-	hypothetical protein
									7795	ECOLIN_07795	-1.38869	-	ATP-dependent RNA helicase DbpA	dbpA
gapA	7920	gapA	-1.88022	-	glyceraldehyde-3-phosphate dehydrogenase	gapA
lysR	7945	ECOLIN_07945	2.00782	+	LysR family transcriptional regulator	lysR
								oxidation of cysteine	8245	ECOLIN_08245	-1.31202	-	peroxiredoxin OsmC	osmC
	8270	ECOLIN_08270	-1.31323	-	glutamate decarboxylase
bio operon	8595	ECOLIN_08595	-1.5658	-	dethiobiotin synthetase	bioD
	8610	ECOLIN_08610	-1.38487	-	membrane protein
									8655	ECOLIN_08655	-1.12067	-	hypothetical protein
								histidine kinase	8675	ECOLIN_08675	-1.34372	-	transcriptional regulator
									8680	ECOLIN_08680	-1.48979	-	sensor protein RstB	rstB
									8700	ECOLIN_08700	-1.08244	-	mannose-6-phosphate isomerase
									9020	ECOLIN_09020	-1.0155	-	hypothetical protein
	9330	tcyP	1.18385	+	L-cystine transporter tcyP	tcyP		cystine	9330	ECOLIN_09330	-1.20427	-	L-cystine transporter tcyP	tcyP
									9380	nadE	-1.52814	-	NAD synthetase	nadE
									9430	ECOLIN_09430	-1.5547	-	hypothetical protein
Sulfate	9470	ECOLIN_09470	-1.49186	-	thiosulfate sulfurtransferase
									9490	ECOLIN_09490	-1.1884	-	glutamate dehydrogenase
								HEAT	9820	ECOLIN_09820	1.3598	+	heat shock protein HtpX	htpX
									9855	ECOLIN_09855	-1.1505	-	hypothetical protein
									9920	ECOLIN_09920	-1.08567	-	hypothetical protein
									9940	ECOLIN_09940	-1.41644	-	phosphogluconate dehydratase
								Zinc transporter	9970	ECOLIN_09970	-1.985	-	peptidase
ABC	9975	znuA	-1.49757	-	zinc ABC transporter substrate-binding protein	znuA			9975	znuA	-2.50697	-	zinc ABC transporter substrate-binding protein	znuA
									9980	znuC	-1.41965	-	zinc ABC transporter ATPase	znuC
									9985	znuB	-1.98189	-	high-affinity zinc transporter membrane component	znuB
								serine	10205	ECOLIN_10205	-1.08058	-	serine protease
								cystine	10575	ECOLIN_10575	-1.2044	-	cystine transporter subunit
									10590	ECOLIN_10590	-1.42506	-	cystine transporter subunit	tcyN
									10605	ECOLIN_10605	-1.3031	-	cystine transporter subunit	tcyJ
flagellin	10620	ECOLIN_10620	1.46442	+	flagellin	fliC
Zinc	10835	ECOLIN_10835	-1.27989	-	zinc/cadmium-binding protein			Zinc	10835	ECOLIN_10835	-3.96519	-	zinc/cadmium-binding protein
								ABC transporter	10985	ECOLIN_10985	-2.11118	-	salicylate synthase Irp9
									10990	ECOLIN_10990	-1.63857	-	MFS transporter
									10995	ECOLIN_10995	-1.94883	-	ABC transporter permease
									11000	ECOLIN_11000	-2.16887	-	ABC transporter ATP-binding protein
									11010	ECOLIN_11010	-2.76773	-	peptide synthetase (NULL)
									11015	ECOLIN_11015	-1.72467	-	polyketide synthase (NULL)
									11030	ECOLIN_11030	-1.57202	-	salicyl-AMP ligase
									11035	ECOLIN_11035	-2.51438	-	ligand-gated channel protein
									11085	cbl	-1.04865	-	transcriptional regulator Cbl	cbl
									11150	ECOLIN_11150	-1.11281	-	peptide synthetase
									11165	ECOLIN_11165	-1.28723	-	transacylase
									11170	ECOLIN_11170	-1.09428	-	acyl-CoA dehydrogenase
									11185	ECOLIN_11185	-1.09925	-	polyketide synthase
									11520	hisG	-1.21069	-	ATP phosphoribosyltransferase	hisG
									11920	ECOLIN_11920	-1.09537	-	hydroxymethylpyrimidine kinase	thiD
									11925	ECOLIN_11925	-1.03964	-	hydroxyethylthiazole kinase	thiM
Ni/Co	11935	rcnA	-2.46743	-	nickel/cobalt efflux protein RcnA	rcnA
									12060	ECOLIN_12060	-1.50543	-	osmoprotectant uptake system substrate-binding protein
Lysine	12185	ECOLIN_12185	1.56882	+	lysine transporter
								memb	12350	ECOLIN_12350	-1.02354	-	membrane protein
Oxygen	12455	ECOLIN_12455	1.46724	+	malate:quinone oxidoreductase	mqo
									12555	ECOLIN_12555	-1.1079	-	DNA gyrase subunit A
									12730	ECOLIN_12730	-1.13833	-	isochorismate synthase
								memb	12735	ECOLIN_12735	-1.20059	-	protein ElaB	elaB
								nuo operon	12765	ECOLIN_12765	-1.1273	-	NADH:ubiquinone oxidoreductase subunit N	nuo
									12820	ECOLIN_12820	-1.16958	-	NADH dehydrogenase
									12825	ECOLIN_12825	-1.10155	-	NADH:ubiquinone oxidoreductase subunit A
									12875	ECOLIN_12875	-1.40914	-	phosphate acetyltransferase
	12880	ECOLIN_12880	-1.83493	-	hypothetical protein
									13035	ECOLIN_13035	-1.64738	-	SAM-dependent methyltransferase
								lipid A	13210	ECOLIN_13210	-1.17092	-	lipid A biosynthesis palmitoleoyl acyltransferase
									13310	gltX	-1.1924	-	glutamyl-tRNA ligase	gltX
								cysteine	13390	ECOLIN_13390	-1.09334	-	cysteine synthase
									13580	ECOLIN_13580	-1.33137	-	transaldolase
									13585	ECOLIN_13585	-1.11749	-	transketolase
Sulfate	13600	ECOLIN_13600	-1.41272	-	(Fe-S)-binding protein
									13745	guaA	-1.53046	-	GMP synthase	guaA
									13800	ECOLIN_13800	-1.28079	-	4-hydroxy-3-methylbut-2-en-1-yl diphosphate synthase
isc operon (Sulfate)	13855	hscA	1.03682	+	chaperone protein HscA	hscA
	13865	iscA	1.72702	+	iron-sulfur cluster assembly protein	iscA
	13870	ECOLIN_13870	1.18883	+	scaffolding protein	iscU
	13875	icsS	1.52778	+	cysteine desulfurase	icsS
	13880	ECOLIN_13880	1.44679	+	transcriptional regulator	iscR
								asparate	14070	ECOLIN_14070	-1.27352	-	L-aspartate oxidase
									14115	ECOLIN_14115	1.01272	+	thioredoxin 2
	14160	ECOLIN_14160	-1.38091	-	16S ribosomal RNA
								rim	14235	rimM	-1.27966	-	16S rRNA-processing protein RimM	rimM
									14360	ECOLIN_14360	-1.15656	-	peptidoglycan-binding protein
									14380	ECOLIN_14380	1.12042	+	DNA-binding protein
									14635	ECOLIN_14635	-1.16121	-	hypothetical protein
								acid resistance (hyc operon)	14685	ECOLIN_14685	-1.24321	-	formate hydrogenlyase maturation protein HycH	hycH
									14690	ECOLIN_14690	-1.21694	-	formate hydrogenlyase
									14700	hycE	-1.47611	-	hydrogenase 3 large subunit	hycE
									14705	hycD	-1.36647	-	hydrogenase 3 membrane subunit	hycD
									14710	ECOLIN_14710	-1.30367	-	formate hydrogenlyase subunit 3
									14715	ECOLIN_14715	-1.80025	-	formate hydrogenlyase
									14720	ECOLIN_14720	-1.65165	-	formate hydrogenlyase regulatory protein HycA	hycA
									14730	ECOLIN_14730	-1.16298	-	hydrogenase nickel incorporation protein HypB	hypB
								cysteine biosynthesis	14860	ECOLIN_14860	-1.22753	-	hypothetical protein
									14865	ECOLIN_14865	-1.45908	-	adenylylsulfate kinase
									14870	cysN	-1.63401	-	sulfate adenylyltransferase subunit 1	cysN
									14875	ECOLIN_14875	-2.18726	-	sulfate adenylyltransferase subunit 2
									14890	ECOLIN_14890	-1.38642	-	phosphoadenosine phosphosulfate reductase
									14895	ECOLIN_14895	-1.51821	-	sulfite reductase subunit beta
									14900	cysJ	-2.2104	-	sulfite reductase subunit alpha	cysJ
	15410	lysA	3.32004	+	diaminopimelate decarboxylase	lysA
									15455	ECOLIN_15455	-1.14368	-	hypothetical protein
								lysine	15580	lysS	-1.27996	-	lysine--tRNA ligase	lysS
								arginine	15730	ECOLIN_15730	1.4199	+	arginine exporter protein	argO
								methionine	15845	ECOLIN_15845	-1.15926	-	S-adenosylmethionine synthetase
									16050	ECOLIN_16050	1.28327	+	transposase
									16215	ECOLIN_16215	10	+	hypothetical protein
									16550	ECOLIN_16550	-1.51015	-	glycolate oxidase
									16980	ribB	-1.15752	-	3,4-dihydroxy-2-butanone 4-phosphate synthase	ribB
								rps	17080	rpsU	-1.04706	-	30S ribosomal protein S21	rpsU
								rpo	17090	ECOLIN_17090	1.09917	+	RNA polymerase sigma factor RpoD (NULL)	rpoD
									17110	ECOLIN_17110	1.21597	+	transcriptional regulator
								memb	17190	ECOLIN_17190	1.70154	+	membrane protein
								memb	17250	ECOLIN_17250	-1.32127	-	membrane protein
	17520	ECOLIN_17520	-1.60746	-	protease
	17525	ECOLIN_17525	-2.35134	-	protease
									17555	ECOLIN_17555	-1.44572	-	30S ribosomal protein S15
									17670	glmM	-1.00819	-	phosphoglucosamine mutase	glmM
									17805	ECOLIN_17805	-1.36648	-	ribosome hibernation promoting factor HPF	hpf
								serine	17895	ECOLIN_17895	-1.15966	-	Clp protease ClpP	clpP
									17905	ECOLIN_17905	-1.12194	-	30S ribosomal protein S9
								ABC	18140	ECOLIN_18140	-1.06673	-	amino acid ABC transporter permease
									18385	ECOLIN_18385	-1.06002	-	50S ribosomal protein L2
									18400	ECOLIN_18400	-1.20868	-	50S ribosomal protein L3
Nitrate	18630	ECOLIN_18630	-2.20392	-	nitrite reductase
Fe	18830	feoB	-1.19876	-	ferrous iron transporter B	feoB
								gluconate	19020	ECOLIN_19020	-2.26984	-	gluconate transporter
									19025	gntK	-3.89593	-	gluconate kinase	gntK
									19295	ECOLIN_19295	-1.32669	-	membrane protein
								ABC	19320	tppB	-1.05298	-	peptide ABC transporter permease	tppB
	19355	ECOLIN_19355	-1.33461	-	membrane protein
Acid	19410	hdeB	-1.25138	-	acid-resistance protein	hdeB
	19415	ECOLIN_19415	-1.46061	-	acid-resistance protein
	19420	ECOLIN_19420	-1.33653	-	acid-resistance membrane protein
glutamate	19450	ECOLIN_19450	-1.23917	-	glutamate decarboxylase	gadA			19450	ECOLIN_19450	-1.18163	-	glutamate decarboxylase	gadA
									19480	ECOLIN_19480	-1.26109	-	transporter
									19500	ECOLIN_19500	-1.18427	-	hypothetical protein
									19645	ECOLIN_19645	-1.12668	-	bifunctional glyoxylate/hydroxypyruvate reductase B
	19660	ECOLIN_19660	1.25316	+	cold-shock protein				19660	ECOLIN_19660	-1.16067	-	cold-shock protein
									19725	ECOLIN_19725	1.1434	+	XylR family transcriptional regulator	xylR
									19930	ECOLIN_19930	-1.03377	-	phosphoglyceromutase
									19975	ECOLIN_19975	-1.10406	-	ligase
								waa operon	19995	ECOLIN_19995	-1.01846	-	lipopolysaccharide 1,2-glucosyltransferase
									20010	ECOLIN_20010	-1.25758	-	glucosyltransferase I RfaG	rfaG/waaG
									20015	ECOLIN_20015	-1.24392	-	lipopolysaccharide core heptosyltransferase RfaQ	rfaQ/waaQ
								memb	20405	ECOLIN_20405	-1.56406	-	membrane protein
								HEAT	20520	ECOLIN_20520	2.99296	+	heat shock chaperone IbpB	HEAT
									20525	ECOLIN_20525	1.65711	+	heat shock protein IbpA
									20535	ECOLIN_20535	-1.12283	-	hypothetical protein
									20590	recF	1.22338	+	recombination protein F	recF
								ABC	20720	ECOLIN_20720	1.06273	+	phosphate ABC transporter substrate-binding protein
									20765	ECOLIN_20765	-1.08952	-	ATP F0F1 synthase subunit B
									20850	ECOLIN_20850	-1.41089	-	transcriptional regulator
									21150	uvrD	-1.31118	-	DNA-dependent helicase II	uvrD
									21210	ECOLIN_21210	-1.30835	-	ATP-dependent DNA helicase RecQ	recQ
									21410	ECOLIN_21410	-1.28848	-	preprotein translocase
									21415	ECOLIN_21415	-1.24094	-	twin-arginine protein translocation system subunit TatC	tatC
	21480	ECOLIN_21480	-4.06855	-	16S ribosomal RNA
									21660	ECOLIN_21660	1.20635	+	lipase
									21670	ECOLIN_21670	-1.3783	-	transposase
ABC_Sul	21715	ECOLIN_21715	1.30545	+	sulfate ABC transporter substrate-binding protein
									21720	ECOLIN_21720	-1.05232	-	formate dehydrogenase
pfk, Sulfate	21815	ECOLIN_21815	-1.17952	-	6-phosphofructokinase	pfkA
	21820	ECOLIN_21820	1.21525	+	sulfate transporter subunit	sbp
									21845	ECOLIN_21845	1.03475	+	hypothetical protein
									21890	hslU	-1.14673	-	ATP-dependent protease ATP-binding subunit HslU	hslU
									21910	ECOLIN_21910	-1.59346	-	primosome assembly protein PriA	priA
								rpm	21965	rpmE	1.68077	+	50S ribosomal protein L31	rpmE
									22105	ECOLIN_22105	-1.24649	-	acetylglutamate kinase
									22220	tuf	-1.23016	-	elongation factor Tu	tuf
								rpl	22235	ECOLIN_22235	-1.25429	-	50S ribosomal protein L11
									22240	ECOLIN_22240	-1.45432	-	50S ribosomal protein L1
									22250	rplL	-1.13184	-	50S ribosomal protein L7/L12	rplL
								zinc	22330	zraP	1.07588	+	zinc resistance protein	zraP
	22435	ECOLIN_22435	-1.43565	-	(alpha)-aspartyl dipeptidase
								AA	22485	ECOLIN_22485	-1.03231	-	aspartate kinase
								Lrg operon	22785	ECOLIN_22785	-1.37964	-	LrgA	lrgA
									22790	ECOLIN_22790	-1.29634	-	LrgB	lrgB
ABC	22885	ECOLIN_22885	-1.25973	-	spermidine/putrescine ABC transporter substrate-binding protein
								AA	23085	ECOLIN_23085	-1.20055	-	arginine decarboxylase	adiA
no operon	23110	ECOLIN_23110	-1.41974	-	fumarate hydratase	fumB
	23115	ECOLIN_23115	-1.85571	-	C4-dicarboxylate transporter	dcuB
asparate	23295	aspA	-1.07204	-	aspartate ammonia-lyase	aspA
sdh	23400	ECOLIN_23400	-1.59714	-	fumarate reductase	sdhA,B,C,D
									23425	ECOLIN_23425	-1.11451	-	GTPase RsgA	rsgA
									23625	ECOLIN_23625	-1.65298	-	primosomal replication protein N
									23640	ECOLIN_23640	1.05377	+	XRE family transcriptional regulator
									23775	ECOLIN_23775	-1.52055	-	inorganic pyrophosphatase
									23860	ECOLIN_23860	-1.10496	-	endoribonuclease L-PSP
								fimbrial	24010	ECOLIN_24010	1.24551	+	fimbrial protein
									24060	ECOLIN_24060	1.07069	+	mannonate dehydratase
	24135	ECOLIN_24135	-1.41612	-	hypothetical protein
								starvation	24210	ECOLIN_24210	-1.10931	-	carbon starvation protein A
	24215	ECOLIN_24215	1.10036	+	chemotaxis protein	cheZ, tar
									24335	ECOLIN_24335	-1.37005	-	hypothetical protein
									24375	deoD	-1.22139	-	purine nucleoside phosphorylase	deoD
									24440	ECOLIN_24440	1.14037	+	hypothetical protein
									24710	aceK	1.70341	+	isocitrate dehydrogenase	aceK
									24725	ECOLIN_24725	-1.5333	-	homoserine O-succinyltransferase
									24795	ECOLIN_24795	-1.42065	-	osmoprotectant uptake system substrate-binding protein
kfiB	24820	ECOLIN_24820	1.01907	+	glycosyl transferase	kfiA/C
	24830	ECOLIN_24830	1.22078	+	kfiB protein	kfiB
									24845	ECOLIN_24845	-2.03142	-	hypothetical protein
	24850	ECOLIN_24850	-1.27562	-	fatty-acid--CoA ligase
									24905	ECOLIN_24905	1.3031	+	hypothetical protein
									25100	ECOLIN_25100	1.41614	+	glucosamine--fructose-6-phosphate aminotransferase (NULL)
									25160	ECOLIN_25160	1.49497	+	hypothetical protein
									25180	ECOLIN_25180	-1.34142	-	proline dipeptidase
(Sulfate)	25505	ECOLIN_25505	-1.46753	-	fumarate reductase
kfiB	25910	ECOLIN_25910	1.17112	+	kfiB protein
	25915	ECOLIN_25915	1.34623	+	hypothetical protein
	25920	ECOLIN_25920	1.38199	+	kfiB protein
	25925	ECOLIN_25925	1.30637	+	hypothetical protein
	25945	ECOLIN_25945	-1.41052	-	16S ribosomal RNA
	25960	ECOLIN_25960	-1.73644	-	16S ribosomal RNA
									26000	ECOLIN_26000	-2.3663	-	phosphopantetheine-binding protein
									26110	ECOLIN_26110	-1.06905	-	transposase
ABC									26400	ECOLIN_26400	-1.60251	-	primosome assembly protein PriA (NULL)	priA

## Sheet: exp
MG-exp_NG DEG List								Blue - Reference found	Yellow - Reference not found
	ID	gene	log2(fold)	reg	product	sta_log2(fold)
	365	ECOLIN_00365	1.3058	+	isopropylmalate isomerase		leuC, D
	645	ECOLIN_00645	-1.80614	-	multicopper oxidase
fimbrial	1835	ECOLIN_01835	-1.81284	-	hypothetical protein	-1.30997
	1840	ECOLIN_01840	-1.83672	-	hypothetical protein	-2.15709
	1845	ECOLIN_01845	-1.83189	-	fimbrial protein	-2.87919	Fimbrial	Low-shear modeled microgravity: a global environmental regulatory signal affecting bacterial gene expression, physiology, and pathogenesis	Increased biofilm formation ability in Klebsiella pneumoniae after short‐term exposure to a simulated microgravity environment
	1850	ECOLIN_01850	-1.46694	-	LuxR family transcriptional regulator	-1.9194	luxR	Modelled microgravity cultivation modulates N-acylhomoserine lactone production in Rhodospirillum rubrum S1H independently of cell density
	1860	ECOLIN_01860	-1.80317	-	50S ribosomal protein L31 type B	-3.51541
bet operon	1980	betA	1.14451	+	choline dehydrogenase		betA	https://biocyc.org/gene?orgid=ECOLI&id=EG10110
	1985	betB	1.65841	+	betaine-aldehyde dehydrogenase		betB
	1990	ECOLIN_01990	2.18076	+	transcriptional regulator BetI		betI
	1995	ECOLIN_01995	2.10031	+	choline transporter
	2185	tauA	1.37554	+	taurine ABC transporter substrate-binding protein		tauA
Oxygen	2515	ECOLIN_02515	1.29496	+	cytochrome o ubiquinol oxidase subunit II	-1.11552	cyoA	Effects of diamagnetic levitation on bacterial growth in liquid
HEAT	2730	ECOLIN_02730	1.04261	+	heat shock protein 90		HEAT	Influence of Low-Shear Modeled Microgravity on Heat Resistance, Membrane Fatty Acid Composition, and Heat Stress-Related Gene Expression in Escherichia coli O157:H7 ATCC 35150, ATCC 43889, ATCC 43890, and ATCC 43895
Cu	2785	copA	-2.60135	-	copper-transporting ATPase		copA	The Effect of Simulated Microgravity on Microbial Gene Expression
	3020	ECOLIN_03020	1.22414	+	protease
	3060	ECOLIN_03060	-3.26019	-	copper resistance protein
	3065	ECOLIN_03065	-2.87266	-	cation transporter
Sulfate	3745	sdhA	1.69789	+	succinate dehydrogenase		sdhA,B,C,D
	4675	ECOLIN_04675	-1.18741	-	formate transporter
fimAICDFGH operon	5555	fimA	1.31991	+	type-1 fimbrial protein subunit A		fimA	https://biocyc.org/gene?orgid=ECOLI&id=EG10308#tab=TU
	5560	ECOLIN_05560	2.05129	+	fimbrial protein
	5565	fimC	1.94377	+	molecular chaperone FimC		fimC
	5570	ECOLIN_05570	1.56148	+	fimbrial protein
	5585	ECOLIN_05585	1.1225	+	fimbrial protein
ABC	5670	ECOLIN_05670	-1.09408	-	ligand-gated channel
	5675	ECOLIN_05675	-2.03016	-	ABC transporter
	5680	ECOLIN_05680	-2.05874	-	hypothetical protein
	6340	ECOLIN_06340	-1.07436	-	peptidase T
	6975	ECOLIN_06975	1.10795	+	amino acid dehydrogenase
Flagellin	7000	ycgR	1.31901	+	flagellar brake protein		ycgR	The Effect of Simulated Microgravity on Bacteria from the Mir Space Station	Microgravity alters protein phosphorylation changes during initiation of sea urchin sperm motility	Microgravity, bacteria, and the influence of motility
adhE	7285	adhE	-1.60129	-	acetaldehyde dehydrogenase		adhE	Draft Genome Sequences of Several Fungal Strains Selected for Exposure to Microgravity at the International Space Station
gapA	7920	gapA	-1.88022	-	glyceraldehyde-3-phosphate dehydrogenase		gapA	Effect of simulated microgravity on oxidation-sensitive gene expression in PC12 cells
lysR	7945	ECOLIN_07945	2.00782	+	LysR family transcriptional regulator		lysR	Low-shear modeled microgravity: a global environmental regulatory signal affecting bacterial gene expression, physiology, and pathogenesis
	8270	ECOLIN_08270	-1.31323	-	glutamate decarboxylase
bio operon	8595	ECOLIN_08595	-1.5658	-	dethiobiotin synthetase		bioD	Morrison
	8610	ECOLIN_08610	-1.38487	-	membrane protein
	9330	tcyP	1.18385	+	L-cystine transporter tcyP	-1.20427	tcyP
Sulfate	9470	ECOLIN_09470	-1.49186	-	thiosulfate sulfurtransferase		glpE/ygaP
ABC	9975	znuA	-1.49757	-	zinc ABC transporter substrate-binding protein	-2.50697	znuA
flagellin	10620	ECOLIN_10620	1.46442	+	flagellin		fliC	The Effect of Simulated Microgravity on Bacteria from the Mir Space Station	Microgravity alters protein phosphorylation changes during initiation of sea urchin sperm motility	Microgravity, bacteria, and the influence of motility
Zinc	10835	ECOLIN_10835	-1.27989	-	zinc/cadmium-binding protein	-3.96519
Ni/Co	11935	rcnA	-2.46743	-	nickel/cobalt efflux protein RcnA		rcnA
Lysine	12185	ECOLIN_12185	1.56882	+	lysine transporter
Oxygen	12455	ECOLIN_12455	1.46724	+	malate:quinone oxidoreductase		mqo
	12880	ECOLIN_12880	-1.83493	-	hypothetical protein
Sulfate	13600	ECOLIN_13600	-1.41272	-	(Fe-S)-binding protein
isc operon (Sulfate)	13855	hscA	1.03682	+	chaperone protein HscA		hscA
	13865	iscA	1.72702	+	iron-sulfur cluster assembly protein		iscA
	13870	ECOLIN_13870	1.18883	+	scaffolding protein		iscU
	13875	icsS	1.52778	+	cysteine desulfurase		icsS
	13880	ECOLIN_13880	1.44679	+	transcriptional regulator		iscR
	14160	ECOLIN_14160	-1.38091	-	16S ribosomal RNA
	15410	lysA	3.32004	+	diaminopimelate decarboxylase		lysA
	17520	ECOLIN_17520	-1.60746	-	protease
	17525	ECOLIN_17525	-2.35134	-	protease
Nitrate	18630	ECOLIN_18630	-2.20392	-	nitrite reductase
Fe	18830	feoB	-1.19876	-	ferrous iron transporter B		feoB	Spaceflight and modeled microgravity effects on microbial growth and virulence	fur gene과 연관
	19355	ECOLIN_19355	-1.33461	-	membrane protein
Acid	19410	hdeB	-1.25138	-	acid-resistance protein		hdeB	Characterization of Escherichia coli MG1655 grown in a low-shear modeled microgravity environment	Spaceflight and modeled microgravity effects on microbial growth and virulence
	19415	ECOLIN_19415	-1.46061	-	acid-resistance protein
	19420	ECOLIN_19420	-1.33653	-	acid-resistance membrane protein
glutamate	19450	ECOLIN_19450	-1.23917	-	glutamate decarboxylase	-1.18163	gadA, B	Examination of Stress and Virulence Gene Expression in Escherichia coli O157:H7 Using Targeted Microarray Analysis
	19660	ECOLIN_19660	1.25316	+	cold-shock protein	-1.16067
	21480	ECOLIN_21480	-4.06855	-	16S ribosomal RNA
ABC_Sul	21715	ECOLIN_21715	1.30545	+	sulfate ABC transporter substrate-binding protein
pfk, Sulfate	21815	ECOLIN_21815	-1.17952	-	6-phosphofructokinase		pfkA,B	Effect of Simulated Microgravity on the Activity of Regulatory Enzymes of Glycolysis and Gluconeogenesis in Mice Liver	Effects of microgravity and tail suspension on enzymes of individual soleus and tibialis anterior fibers
	21820	ECOLIN_21820	1.21525	+	sulfate transporter subunit
	22435	ECOLIN_22435	-1.43565	-	(alpha)-aspartyl dipeptidase
ABC	22885	ECOLIN_22885	-1.25973	-	spermidine/putrescine ABC transporter substrate-binding protein
no operon	23110	ECOLIN_23110	-1.41974	-	fumarate hydratase		fumB	Response of Pseudomonas aeruginosa PAO1 to low shear modelled microgravity involves AlgU regulation
	23115	ECOLIN_23115	-1.85571	-	C4-dicarboxylate transporter		dcuB	Effects of hypergravity stimulus on global gene expression during reproductive growth in Arabidopsis	Microbial Stress: Spaceflight-induced Alterations in Microbial Virulence and Infectious Disease Risks for the Crew
asparate	23295	aspA	-1.07204	-	aspartate ammonia-lyase		aspA	The Facts and Fancy of Microgravity Protein Crystallization
sdh	23400	ECOLIN_23400	-1.59714	-	fumarate reductase		frd	Transcriptional and Proteomic Responses of Pseudomonas aeruginosa PAO1 to Spaceflight Conditions Involve Hfq Regulation and Reveal a Role for Oxygen
	24135	ECOLIN_24135	-1.41612	-	hypothetical protein
	24215	ECOLIN_24215	1.10036	+	chemotaxis protein		cheZ, tar	Characterization of Escherichia coli MG1655 grown in a low-shear modeled microgravity environment	flagellar
kfiB	24820	ECOLIN_24820	1.01907	+	glycosyl transferase		kfiA/C
	24830	ECOLIN_24830	1.22078	+	kfiB protein		kfiB
	24850	ECOLIN_24850	-1.27562	-	fatty-acid--CoA ligase			Re-adaption on Earth after Spaceflights Affects the Mouse Liver Proteome
(Sulfate)	25505	ECOLIN_25505	-1.46753	-	fumarate reductase		frdA, B, C, D
kfiB	25910	ECOLIN_25910	1.17112	+	kfiB protein
	25915	ECOLIN_25915	1.34623	+	hypothetical protein
	25920	ECOLIN_25920	1.38199	+	kfiB protein			Chaperone-assisted expression of KfiC glucuronyltransferase from Escherichia coli K5 leads to heparosan production in Escherichia coli BL21 in absence of the stabilisator KfiB
	25925	ECOLIN_25925	1.30637	+	hypothetical protein
	25945	ECOLIN_25945	-1.41052	-	16S ribosomal RNA
	25960	ECOLIN_25960	-1.73644	-	16S ribosomal RNA
ABC					ABC transporter			Active transmembrane drug transport in microgravity: a validation study using an ABC transporter model	Effect of Simulated Microgravity on E. coli K12 MG1655 Growth and Gene Expression (Arunasri)

## Sheet: sta
MG-sta-NG DEG List								Blue - Reference found	Yellow - Reference not found
	ID	gene	log2(fold)	reg	product	exp_log2(fold)
AA_threonine	20	ECOLIN_00020	-1.00054	-	threonine synthase		thrC
rps	105	rpsT	-1.93354	-	30S ribosomal protein S20		rpsT
pyrimidine	155	ECOLIN_00155	-1.40574	-	carbamoyl phosphate synthase small subunit		carA
	160	ECOLIN_00160	-1.18535	-	carbamoyl phosphate synthase large subunit		carB	Vukanti (2008)
cartine	165	ECOLIN_00165	1.00797	+	transcriptional regulator		caiF
	185	ECOLIN_00185	1.38593	+	crotonobetainyl-CoA:carnitine CoA-transferase		caiC
	285	ECOLIN_00285	1.11406	+	23S rRNA pseudouridylate synthase
coenzyme A biosynthesis (sulfate)	510	ECOLIN_00510	-10	-	DNA gyrase inhibitor		yacG
	515	ECOLIN_00515	-1.37574	-	hypothetical protein		zapD
	520	coaE	-1.18281	-	dephospho-CoA kinase		coaE
	625	ECOLIN_00625	1.03378	+	hypothetical protein
pcnB	750	pcnB	-1.04151	-	poly(A) polymerase I		pcnB
Fe_fhuA	805	ECOLIN_00805	-1.67834	-	ferrichrome transporter		fhuA
ABC_metQ	1050	metQ	-1.32459	-	DL-methionine transporter substrate-binding subunit		metQ
fimbrial	1835	ECOLIN_01835	-1.30997	-	hypothetical protein	-1.81284
	1840	ECOLIN_01840	-2.15709	-	hypothetical protein	-1.83672
	1845	ECOLIN_01845	-2.87919	-	fimbrial protein	-1.83189	Fimbrial	Low-shear modeled microgravity: a global environmental regulatory signal affecting bacterial gene expression, physiology, and pathogenesis	Increased biofilm formation ability in Klebsiella pneumoniae after short‐term exposure to a simulated microgravity environment
	1850	ECOLIN_01850	-1.9194	-	LuxR family transcriptional regulator	-1.46694		Modelled microgravity cultivation modulates N-acylhomoserine lactone production in Rhodospirillum rubrum S1H independently of cell density
	1860	ECOLIN_01860	-3.51541	-	50S ribosomal protein L31 type B	-1.80317
frmA/adhC (NAD)	2140	ECOLIN_02140	-1.13246	-	S-(hydroxymethyl)glutathione dehydrogenase		frmA/adhC
	2450	ECOLIN_02450	-1.39818	-	oxidoreductase
Oxygen	2515	ECOLIN_02515	-1.11552	-	cytochrome o ubiquinol oxidase subunit II	1.29496
Oxygen	2580	ECOLIN_02580	-1.06902	-	queuosine biosynthesis protein QueC		queC
	3180	ECOLIN_03180	-1.03254	-	thioesterase
Sulfate	3220	dsbG	-1.46527	-	disulfide isomerase		dsbG
	3340	ECOLIN_03340	1.03364	+	lipoate--protein ligase
ADP_ATP	3580	ECOLIN_03580	-1.06109	-	glutamate--tRNA ligase		gltX
	3690	ECOLIN_03690	-1.45134	-	peptide permease
ABC	3940	modA	-1.47458	-	molybdate transporter		modA
	3950	modC	-1.67669	-	molybdate transporter ATP-binding protein		modC
Oxygen_PP	3960	ECOLIN_03960	-1.3185	-	6-phosphogluconolactonase		pgl
	4155	ECOLIN_04155	1.34876	+	hypothetical protein
	4160	ECOLIN_04160	1.73391	+	hypothetical protein
ABC	4245	ECOLIN_04245	-1.71617	-	ABC transporter ATP-binding protein
	4395	ECOLIN_04395	1.56582	+	glutaredoxin
ABC	4465	ECOLIN_04465	-1.09908	-	arginine ABC transporter substrate-binding protein
	4560	ECOLIN_4560	1.11919	+	macrolide transporter (NULL)
Unfold protein	4575	clpA	1.02545	+	Clp protease ClpX		clpX	Vukanti (2008)
serC-aroA	4680	ECOLIN_04680	-1.01932	-	hypothetical protein
	4690	ECOLIN_04690	-1.03125	-	3-phosphoserine/phosphohydroxythreonine aminotransferase		serC
	4695	ECOLIN_04695	-1.07844	-	3-phosphoshikimate 1-carboxyvinyltransferase		aroA
ATP_ADP	4815	ECOLIN_04815	-1.19341	-	nicotinate phosphoribosyltransferase		pncB
HEAT	4950	ECOLIN_04950	1.1414	+	heat shock protein HspQ		hspQ
	5080	ECOLIN_05080	-1.17059	-	DNA-binding protein
Curli	5910	csgB	-2.71127	-	curlin minor subunit CsgB		csgB	Arunasri, Effect of Simulated Microgravity on E. coli K12 MG1655 Growth and Gene Expression.	Changes in Gene Expression of E. coli under Conditions of Modeled Reduced Gravity	Comparative growth, cross stress resistance, transcriptomics of Streptococcus pyogenes cultured under low shear modeled microgravity and normal gravity
	5915	csgA	-2.37519	-	major curlin subunit		csgA
	5920	csgC	10	+	curli assembly protein CsgC		csgC
Bioflim	6000	solA	1.30301	+	N-methyltryptophan oxidase		solA
	6005	bssS	1.61697	+	biofilm formation regulatory protein BssS		bssS
rpm	6145	rpmF	-1.63904	-	50S ribosomal protein L32		rpmF
Membrane	6225	ECOLIN_06225	-1.04464	-	membrane protein
Stress	6265	ECOLIN_06265	1.43203	+	multiple stress resistance protein BhsA		bhsA
	6270	ECOLIN_06270	1.02489	+	peptigoglycan-binding protein LysM		lysM
	6810	ECOLIN_06810	-1.39207	-	hypothetical protein
	6835	ECOLIN_06835	1.29421	+	diguanylate phosphodiesterase
poliG/ycgK	6920	ECOLIN_06920	-1.81506	-	inhibitor of g-type lysozyme		poliG/ycgK
prs/dnaR	7090	ECOLIN_07090	-1.17354	-	ribose-phosphate pyrophosphokinase		prs/dnaR
nitrate	7180	narZ	-1.09615	-	nitrate reductase		narZ	Changes in gene expression of E. coli under conditions of modelled reduced gravity
	7530	ECOLIN_07530	-2.44133	-	hypothetical protein
dbpA	7795	ECOLIN_07795	-1.38869	-	ATP-dependent RNA helicase DbpA		dbpA
oxidation of cysteine	8245	ECOLIN_08245	-1.31202	-	peroxiredoxin OsmC		osmC	https://ecocyc.org/gene?orgid=ECOLI&id=EG10680
	8655	ECOLIN_08655	-1.12067	-	hypothetical protein
histidine kinase	8675	ECOLIN_08675	-1.34372	-	transcriptional regulator		rstA
	8680	ECOLIN_08680	-1.48979	-	sensor protein RstB		rstB
manA	8700	ECOLIN_08700	-1.08244	-	mannose-6-phosphate isomerase		manA
	9020	ECOLIN_09020	-1.0155	-	hypothetical protein
cystine	9330	ECOLIN_09330	-1.20427	-	L-cystine transporter tcyP	1.18385	tcyP	Morrison	Arunasri
nadE	9380	nadE	-1.52814	-	NAD synthetase		nadE
	9430	ECOLIN_09430	-1.5547	-	hypothetical protein
glutamate (Fur)	9490	ECOLIN_09490	-1.1884	-	glutamate dehydrogenase		gdhA
HEAT	9820	ECOLIN_09820	1.3598	+	heat shock protein HtpX		htpX
	9855	ECOLIN_09855	-1.1505	-	hypothetical protein
	9920	ECOLIN_09920	-1.08567	-	hypothetical protein
edd (Cra)	9940	ECOLIN_09940	-1.41644	-	phosphogluconate dehydratase		edd
mepM	9970	ECOLIN_09970	-1.985	-	peptidase		mepM
Zinc transporter	9975	znuA	-2.50697	-	zinc ABC transporter substrate-binding protein	-1.49757	znuA
	9980	znuC	-1.41965	-	zinc ABC transporter ATPase		znuC
	9985	znuB	-1.98189	-	high-affinity zinc transporter membrane component		znuB
serine	10205	ECOLIN_10205	-1.08058	-	serine protease
cystine	10575	ECOLIN_10575	-1.2044	-	cystine transporter subunit			Changes in gene expression of E. coli under conditions of modelled reduced gravity
	10590	ECOLIN_10590	-1.42506	-	cystine transporter subunit
	10605	ECOLIN_10605	-1.3031	-	cystine transporter subunit
Zn	10835	ECOLIN_10835	-3.96519	-	zinc/cadmium-binding protein	-1.27989
ABC	10985	ECOLIN_10985	-2.11118	-	salicylate synthase Irp9
	10990	ECOLIN_10990	-1.63857	-	MFS transporter
	10995	ECOLIN_10995	-1.94883	-	ABC transporter permease
	11000	ECOLIN_11000	-2.16887	-	ABC transporter ATP-binding protein
	11010	ECOLIN_11010	-2.76773	-	peptide synthetase (NULL)
	11015	ECOLIN_11015	-1.72467	-	polyketide synthase (NULL)
	11030	ECOLIN_11030	-1.57202	-	salicyl-AMP ligase
	11035	ECOLIN_11035	-2.51438	-	ligand-gated channel protein
Sulfate	11085	cbl	-1.04865	-	transcriptional regulator Cbl		cbl	regulator involved in the expression of genes required for aliphatic sulfonate utilization and homeostatic response to sulfate starvation
	11150	ECOLIN_11150	-1.11281	-	peptide synthetase
fadE	11165	ECOLIN_11165	-1.28723	-	transacylase
	11170	ECOLIN_11170	-1.09428	-	acyl-CoA dehydrogenase		fadE
	11185	ECOLIN_11185	-1.09925	-	polyketide synthase
AA_histidine	11520	hisG	-1.21069	-	ATP phosphoribosyltransferase		hisG
pyrimidine	11920	ECOLIN_11920	-1.09537	-	hydroxymethylpyrimidine kinase		thiD
	11925	ECOLIN_11925	-1.03964	-	hydroxyethylthiazole kinase		thiM
	12060	ECOLIN_12060	-1.50543	-	osmoprotectant uptake system substrate-binding protein
Membrane	12350	ECOLIN_12350	-1.02354	-	membrane protein
	12555	ECOLIN_12555	-1.1079	-	DNA gyrase subunit A
Fe (	12730	ECOLIN_12730	-1.13833	-	isochorismate synthase		entC
Membrane	12735	ECOLIN_12735	-1.20059	-	protein ElaB		elaB
Oxygen (nuo)	12765	ECOLIN_12765	-1.1273	-	NADH:ubiquinone oxidoreductase subunit N		nuoN
	12820	ECOLIN_12820	-1.16958	-	NADH dehydrogenase		nuoB
	12825	ECOLIN_12825	-1.10155	-	NADH:ubiquinone oxidoreductase subunit A		nuoA
	12875	ECOLIN_12875	-1.40914	-	phosphate acetyltransferase
	13035	ECOLIN_13035	-1.64738	-	SAM-dependent methyltransferase
lipid A	13210	ECOLIN_13210	-1.17092	-	lipid A biosynthesis palmitoleoyl acyltransferase			Vukanti (2008)
gltX	13310	gltX	-1.1924	-	glutamyl-tRNA ligase		gltX
Cysteine	13390	ECOLIN_13390	-1.09334	-	cysteine synthase			Changes in gene expression of E. coli under conditions of modelled reduced gravity
	13580	ECOLIN_13580	-1.33137	-	transaldolase
	13585	ECOLIN_13585	-1.11749	-	transketolase
ATP_GTP	13745	guaA	-1.53046	-	GMP synthase		guaA
	13800	ECOLIN_13800	-1.28079	-	4-hydroxy-3-methylbut-2-en-1-yl diphosphate synthase
AA_aspartate	14070	ECOLIN_14070	-1.27352	-	L-aspartate oxidase
	14115	ECOLIN_14115	1.01272	+	thioredoxin 2
rim	14235	rimM	-1.27966	-	16S rRNA-processing protein RimM		rimM	Tucker, 2007
	14360	ECOLIN_14360	-1.15656	-	peptidoglycan-binding protein
	14380	ECOLIN_14380	1.12042	+	DNA-binding protein
	14635	ECOLIN_14635	-1.16121	-	hypothetical protein
Acid (hyc)	14685	ECOLIN_14685	-1.24321	-	formate hydrogenlyase maturation protein HycH		hycH	Media ion composition controls regulatory and virulence response of Salmonella in spaceflight.
	14690	ECOLIN_14690	-1.21694	-	formate hydrogenlyase
	14700	hycE	-1.47611	-	hydrogenase 3 large subunit		hycE
	14705	hycD	-1.36647	-	hydrogenase 3 membrane subunit		hycD
	14710	ECOLIN_14710	-1.30367	-	formate hydrogenlyase subunit 3		hycC
	14715	ECOLIN_14715	-1.80025	-	formate hydrogenlyase
	14720	ECOLIN_14720	-1.65165	-	formate hydrogenlyase regulatory protein HycA		hycA
	14730	ECOLIN_14730	-1.16298	-	hydrogenase nickel incorporation protein HypB		hypB
Cysteine	14860	ECOLIN_14860	-1.22753	-	hypothetical protein			Changes in gene expression of E. coli under conditions of modelled reduced gravity
	14865	ECOLIN_14865	-1.45908	-	adenylylsulfate kinase		cysC
	14870	cysN	-1.63401	-	sulfate adenylyltransferase subunit 1		cysN
	14875	ECOLIN_14875	-2.18726	-	sulfate adenylyltransferase subunit 2		cysD
	14890	ECOLIN_14890	-1.38642	-	phosphoadenosine phosphosulfate reductase		cysH
	14895	ECOLIN_14895	-1.51821	-	sulfite reductase subunit beta		cysI
	14900	cysJ	-2.2104	-	sulfite reductase subunit alpha		cysJ
	15455	ECOLIN_15455	-1.14368	-	hypothetical protein
lysine	15580	lysS	-1.27996	-	lysine--tRNA ligase		lysS
arginine	15730	ECOLIN_15730	1.4199	+	arginine exporter protein		argO
methionine	15845	ECOLIN_15845	-1.15926	-	S-adenosylmethionine synthetase
	16050	ECOLIN_16050	1.28327	+	transposase
	16215	ECOLIN_16215	10	+	hypothetical protein
	16550	ECOLIN_16550	-1.51015	-	glycolate oxidase
ribB	16980	ribB	-1.15752	-	3,4-dihydroxy-2-butanone 4-phosphate synthase		ribB
rps	17080	rpsU	-1.04706	-	30S ribosomal protein S21		rpsU	morrison	tucker, 2007
rpo	17090	ECOLIN_17090	1.09917	+	RNA polymerase sigma factor RpoD (NULL)		rpoD
	17110	ECOLIN_17110	1.21597	+	transcriptional regulator
memb	17190	ECOLIN_17190	1.70154	+	membrane protein
memb	17250	ECOLIN_17250	-1.32127	-	membrane protein
	17555	ECOLIN_17555	-1.44572	-	30S ribosomal protein S15
glmM	17670	glmM	-1.00819	-	phosphoglucosamine mutase		glmM
hpf	17805	ECOLIN_17805	-1.36648	-	ribosome hibernation promoting factor HPF		hpf
serine	17895	ECOLIN_17895	-1.15966	-	Clp protease ClpP		clpP
	17905	ECOLIN_17905	-1.12194	-	30S ribosomal protein S9
ABC	18140	ECOLIN_18140	-1.06673	-	amino acid ABC transporter permease
	18385	ECOLIN_18385	-1.06002	-	50S ribosomal protein L2
	18400	ECOLIN_18400	-1.20868	-	50S ribosomal protein L3
gluconate	19020	ECOLIN_19020	-2.26984	-	gluconate transporter
	19025	gntK	-3.89593	-	gluconate kinase		gntK
	19295	ECOLIN_19295	-1.32669	-	membrane protein
ABC	19320	tppB	-1.05298	-	peptide ABC transporter permease		tppB
glutamate	19450	ECOLIN_19450	-1.18163	-	glutamate decarboxylase	-1.23917	gadA,B
	19480	ECOLIN_19480	-1.26109	-	transporter
	19500	ECOLIN_19500	-1.18427	-	hypothetical protein
Oxygen (NADH)	19645	ECOLIN_19645	-1.12668	-	bifunctional glyoxylate/hydroxypyruvate reductase B		ghrB
COLD	19660	ECOLIN_19660	-1.16067	-	cold-shock protein	1.25316
xylR	19725	ECOLIN_19725	1.1434	+	XylR family transcriptional regulator		xylR
gpmM	19930	ECOLIN_19930	-1.03377	-	phosphoglyceromutase		gpmM
	19975	ECOLIN_19975	-1.10406	-	ligase
Membrane_LPS	19995	ECOLIN_19995	-1.01846	-	lipopolysaccharide 1,2-glucosyltransferase		rfaP/waaP	Microarray analysis identifies Salmonella genes belonging to the low-shear modeled microgravity regulon
	20010	ECOLIN_20010	-1.25758	-	glucosyltransferase I RfaG		rfaG/waaG
	20015	ECOLIN_20015	-1.24392	-	lipopolysaccharide core heptosyltransferase RfaQ		rfaQ/waaQ
Membrane	20405	ECOLIN_20405	-1.56406	-	membrane protein
HEAT (ibp)	20520	ECOLIN_20520	2.99296	+	heat shock chaperone IbpB		HEAT
	20525	ECOLIN_20525	1.65711	+	heat shock protein IbpA		HEAT
Gluconate	20535	ECOLIN_20535	-1.12283	-	hypothetical protein (domain-containing galacturonate catabolism protein)
recF	20590	recF	1.22338	+	recombination protein F		recF
ABC	20720	ECOLIN_20720	1.06273	+	phosphate ABC transporter substrate-binding protein
	20765	ECOLIN_20765	-1.08952	-	ATP F0F1 synthase subunit B
	20850	ECOLIN_20850	-1.41089	-	transcriptional regulator
uvrD	21150	uvrD	-1.31118	-	DNA-dependent helicase II		uvrD
recQ	21210	ECOLIN_21210	-1.30835	-	ATP-dependent DNA helicase RecQ		recQ
AA_arginine	21410	ECOLIN_21410	-1.28848	-	preprotein translocase		tatB
	21415	ECOLIN_21415	-1.24094	-	twin-arginine protein translocation system subunit TatC		tatC
	21660	ECOLIN_21660	1.20635	+	lipase
	21670	ECOLIN_21670	-1.3783	-	transposase
	21720	ECOLIN_21720	-1.05232	-	formate dehydrogenase
	21845	ECOLIN_21845	1.03475	+	hypothetical protein
hslU	21890	hslU	-1.14673	-	ATP-dependent protease ATP-binding subunit HslU		hslU
priA	21910	ECOLIN_21910	-1.59346	-	primosome assembly protein PriA		priA
rpm	21965	rpmE	1.68077	+	50S ribosomal protein L31		rpmE
argB	22105	ECOLIN_22105	-1.24649	-	acetylglutamate kinase		argB
tuf	22220	tuf	-1.23016	-	elongation factor Tu		tuf
rpl	22235	ECOLIN_22235	-1.25429	-	50S ribosomal protein L11
	22240	ECOLIN_22240	-1.45432	-	50S ribosomal protein L1
	22250	rplL	-1.13184	-	50S ribosomal protein L7/L12		rplL
Zn	22330	zraP	1.07588	+	zinc resistance protein		zraP	Tucker (2007)
AA_aspartate	22485	ECOLIN_22485	-1.03231	-	aspartate kinase
Galactose (Lrg)	22785	ECOLIN_22785	-1.37964	-	LrgA		lrgA
	22790	ECOLIN_22790	-1.29634	-	LrgB		lrgB
AA_arginine	23085	ECOLIN_23085	-1.20055	-	arginine decarboxylase		adiA
ribosome 30s	23425	ECOLIN_23425	-1.11451	-	GTPase RsgA		rsgA
	23625	ECOLIN_23625	-1.65298	-	primosomal replication protein N
	23640	ECOLIN_23640	1.05377	+	XRE family transcriptional regulator
Starvation (Mg)	23775	ECOLIN_23775	-1.52055	-	inorganic pyrophosphatase		ppa
	23860	ECOLIN_23860	-1.10496	-	endoribonuclease L-PSP
fimbrial	24010	ECOLIN_24010	1.24551	+	fimbrial protein
	24060	ECOLIN_24060	1.07069	+	mannonate dehydratase
starvation	24210	ECOLIN_24210	-1.10931	-	carbon starvation protein A
	24335	ECOLIN_24335	-1.37005	-	hypothetical protein
deoD	24375	deoD	-1.22139	-	purine nucleoside phosphorylase		deoD
	24440	ECOLIN_24440	1.14037	+	hypothetical protein
Starvation	24710	aceK	1.70341	+	isocitrate dehydrogenase		aceK	controls a branch point between two pathways of central metabolism, the TCA cycle I (prokaryotic) and the glyoxylate cycle
Starvation_Serine	24725	ECOLIN_24725	-1.5333	-	homoserine O-succinyltransferase		metA
	24795	ECOLIN_24795	-1.42065	-	osmoprotectant uptake system substrate-binding protein
	24845	ECOLIN_24845	-2.03142	-	hypothetical protein
	24905	ECOLIN_24905	1.3031	+	hypothetical protein
glmS	25100	ECOLIN_25100	1.41614	+	glucosamine--fructose-6-phosphate aminotransferase (NULL)		glmS
	25160	ECOLIN_25160	1.49497	+	hypothetical protein
	25180	ECOLIN_25180	-1.34142	-	proline dipeptidase
	26000	ECOLIN_26000	-2.3663	-	phosphopantetheine-binding protein
	26110	ECOLIN_26110	-1.06905	-	transposase
priA	26400	ECOLIN_26400	-1.60251	-	primosome assembly protein PriA (NULL)		priA
					rpo, dna, rps, rpl -> growth (Morrison)

## Sheet: TableS1
Table S1. DEGs of the EcN in the exponential growth phase were shown. The value of fold change is in original value. The positive value of fold change means the expression ratio of MG/NG. The negative value of fold change means the expression ratio of NG/MG.
Locus Tag	Fold Change	Gene Function	Gene
Biofilm Formation
5555	2.49651	type-1 fimbrial protein subunit A	fimA
5560	4.14476	fimbrial protein	fimI
5565	3.8471	molecular chaperone FimC	fimC
5570	2.95156	fimbrial protein	fimD
5585	2.17724	fimbrial protein	fimG
7000	2.49495	flagellar brake protein	ycgR
10620	2.75953	flagellin	fliC
4675	2.27744	formate transporter	focA
1835	3.51333	hypothetical protein	ecpC
1840	3.57197	hypothetical protein	ecpB
1845	3.56003	fimbrial protein	ecpA
1850	2.76435	LuxR family transcriptional regulator	ecpR
24830	2.33073	kfiB protein	kfiB
25910	2.25186	kfiB protein	kfiB
25915	2.54247	hypothetical protein	kfiA
25920	2.60628	kfiB protein	kfiB
25925	2.47318	hypothetical protein	kfiA
Stress Resistance
2730	2.05995	heat shock protein 90	htpG
19660	2.38363	cold-shock protein	cspA
1995	4.28802	choline transporter	betT
1990	4.53392	transcriptional regulator BetI	betI
1985	3.15668	betaine-aldehyde dehydrogenase	betB
1980	2.21071	choline dehydrogenase	betA
19410	2.38069	acid-resistance protein	hdeB
19415	2.75225	acid-resistance protein	hdeA
19420	2.52543	acid-resistance membrane protein	hdeD
8270	2.48497	glutamate decarboxylase	gadB
19450	2.36063	glutamate decarboxylase	gadA
Metal ion utilization
18830	2.29542	ferrous iron transporter B	feoB
3060	9.58109	copper resistance protein	cusB
3065	7.32414	cation transporter	cusA
2785	6.06854	copper-transporting ATPase	copA
11935	5.53058	nickel/cobalt efflux protein RcnA	rcnA
9975	2.82367	zinc ABC transporter substrate-binding protein	znuA
10835	2.4282	zinc/cadmium-binding protein	zinT
17520	3.04715	protease	yhbU
17525	5.10298	protease	yhbV
23110	2.67537	fumarate hydratase	fumB
13880	2.72601	transcriptional regulator	iscR
13875	2.88342	cysteine desulfurase	icsS
13870	2.27968	scaffolding protein	iscU
13865	3.31043	iron-sulfur cluster assembly protein	iscA
13855	2.0517	chaperone protein HscA	hscA
21715	2.47161	sulfate ABC transporter substrate-binding protein
21820	2.32181	sulfate transporter subunit	sbp
9330	2.27182	L-cystine transporter tcyP	tcyP
9470	2.81251	thiosulfate sulfurtransferase	glpE
13600	2.66239	(Fe-S)-binding protein
3020	2.33616	protease	ompT
5670	2.13477	ligand-gated channel
5675	4.0845	ABC transporter
8610	2.61148	membrane protein
22885	2.39451	spermidine/putrescine ABC transporter substrate-binding protein
Carbon Metabolism
21815	2.26501	6-phosphofructokinase	pfkA
7920	3.68131	glyceraldehyde-3-phosphate dehydrogenase	gapA
3745	3.24426	succinate dehydrogenase	sdhA
12455	2.76492	malate:quinone oxidoreductase	mqo
23110	2.67537	fumarate hydratase	fumB
23400	3.02543	fumarate reductase
25505	2.76548	fumarate reductase
5680	4.16622	hypothetical protein	cobW
8595	2.96042	dethiobiotin synthetase	bioD
19450	2.36063	glutamate decarboxylase	gadA
8270	2.48497	glutamate decarboxylase	gadB
365	2.47221	isopropylmalate isomerase	leuC
7945	4.02174	LysR family transcriptional regulator
12185	2.96662	lysine transporter
15410	9.98692	diaminopimelate decarboxylase	lysA
23295	2.1024	aspartate ammonia-lyase	aspA
Uncategorized
645	3.49705	multicopper oxidase	cueO
1860	3.48986	50S ribosomal protein L31 type B
2185	2.59465	taurine ABC transporter substrate-binding protein	tauA
2515	2.4537	cytochrome o ubiquinol oxidase subunit II	cyoA
6340	2.10579	peptidase T	pepT
6975	2.15539	amino acid dehydrogenase	dadX
7285	3.03414	acetaldehyde dehydrogenase	adhE
12880	3.56754	hypothetical protein	yfcC
14160	2.60433	16S ribosomal RNA
18630	4.6073	nitrite reductase
19355	2.52207	membrane protein	slp
21480	16.7786	16S ribosomal RNA
22435	2.70504	(alpha)-aspartyl dipeptidase	pepE
23115	3.6193	C4-dicarboxylate transporter	dcuB
24135	2.66867	hypothetical protein
24215	2.14408	chemotaxis protein	cheZ
24820	2.02661	glycosyl transferase
24850	2.42103	fatty-acid--CoA ligase
25945	2.65833	16S ribosomal RNA
25960	3.33212	16S ribosomal RNA
