# Supplementary material for: Transcriptional Profiling of the Probiotic Escherichia coli Nissle 1917 Strain under Simulated Microgravity
Source: Int J Mol Sci. 2020 Apr 11;21(8):2666. doi: 10.3390/ijms21082666 (PMC7215827; doi:10.3390/ijms21082666)
Supplement: Supplementary file 1 [file ijms-21-02666-s001.zip › ijms-767581/TableS2.xlsx]

## Sheet: exp&sta
MG-exp_NG DEG List								MG-sta-NG DEG List
	ID	gene	log2(fold)	reg	product				ID	gene	log2(fold)	reg	product
									20	ECOLIN_00020	-1.00054	-	threonine synthase
								rps	105	rpsT	-1.93354	-	30S ribosomal protein S20	rpsT
								pyramidine biosynthesis	155	ECOLIN_00155	-1.40574	-	carbamoyl phosphate synthase small subunit
									160	carB	-1.18535	-	carbamoyl phosphate synthase large subunit	carB
									165	ECOLIN_00165	1.00797	+	transcriptional regulator
									185	ECOLIN_00185	1.38593	+	crotonobetainyl-CoA:carnitine CoA-transferase
									285	ECOLIN_00285	1.11406	+	23S rRNA pseudouridylate synthase
	365	ECOLIN_00365	1.3058	+	isopropylmalate isomerase	leuC, D
									510	ECOLIN_00510	-10	-	DNA gyrase inhibitor
									515	ECOLIN_00515	-1.37574	-	hypothetical protein
									520	coaE	-1.18281	-	dephospho-CoA kinase	coaE
									625	ECOLIN_00625	1.03378	+	hypothetical protein
	645	ECOLIN_00645	-1.80614	-	multicopper oxidase
									750	pcnB	-1.04151	-	poly(A) polymerase I	pcnB
									805	ECOLIN_00805	-1.67834	-	ferrichrome transporter
									1050	metQ	-1.32459	-	DL-methionine transporter substrate-binding subunit	metQ
fimbrial	1835	ECOLIN_01835	-1.81284	-	hypothetical protein			fimbrial	1835	ECOLIN_01835	-1.30997	-	hypothetical protein
	1840	ECOLIN_01840	-1.83672	-	hypothetical protein				1840	ECOLIN_01840	-2.15709	-	hypothetical protein
	1845	ECOLIN_01845	-1.83189	-	fimbrial protein	Fimbrial			1845	ECOLIN_01845	-2.87919	-	fimbrial protein	Fimbrial
	1850	ECOLIN_01850	-1.46694	-	LuxR family transcriptional regulator	luxR			1850	ECOLIN_01850	-1.9194	-	LuxR family transcriptional regulator	luxR
	1860	ECOLIN_01860	-1.80317	-	50S ribosomal protein L31 type B				1860	ECOLIN_01860	-3.51541	-	50S ribosomal protein L31 type B
bet operon	1980	betA	1.14451	+	choline dehydrogenase	betA
	1985	betB	1.65841	+	betaine-aldehyde dehydrogenase	betB
	1990	ECOLIN_01990	2.18076	+	transcriptional regulator BetI	betI
	1995	ECOLIN_01995	2.10031	+	choline transporter
									2140	ECOLIN_02140	-1.13246	-	S-(hydroxymethyl)glutathione dehydrogenase
	2185	tauA	1.37554	+	taurine ABC transporter substrate-binding protein	tauA
									2450	ECOLIN_02450	-1.39818	-	oxidoreductase
Oxygen	2515	ECOLIN_02515	1.29496	+	cytochrome o ubiquinol oxidase subunit II	cyoA		Oxygen	2515	ECOLIN_02515	-1.11552	-	cytochrome o ubiquinol oxidase subunit II
								Oxygen	2580	ECOLIN_02580	-1.06902	-	queuosine biosynthesis protein QueC	queC
HEAT	2730	ECOLIN_02730	1.04261	+	heat shock protein 90	HEAT
Cu	2785	copA	-2.60135	-	copper-transporting ATPase	copA
	3020	ECOLIN_03020	1.22414	+	protease
	3060	ECOLIN_03060	-3.26019	-	copper resistance protein	cusB
	3065	ECOLIN_03065	-2.87266	-	cation transporter	cusA
									3180	ECOLIN_03180	-1.03254	-	thioesterase
								sulfate	3220	dsbG	-1.46527	-	disulfide isomerase	dsbG
									3340	ECOLIN_03340	1.03364	+	lipoate--protein ligase
									3580	ECOLIN_03580	-1.06109	-	glutamate--tRNA ligase
									3690	ECOLIN_03690	-1.45134	-	peptide permease
Sulfate	3745	sdhA	1.69789	+	succinate dehydrogenase	sdhA,B,C,D
								ABC	3940	modA	-1.47458	-	molybdate transporter	modA
									3950	modC	-1.67669	-	molybdate transporter ATP-binding protein	modC
									3960	ECOLIN_03960	-1.3185	-	6-phosphogluconolactonase
									4155	ECOLIN_04155	1.34876	+	hypothetical protein
									4160	ECOLIN_04160	1.73391	+	hypothetical protein
								ABC	4245	ECOLIN_04245	-1.71617	-	ABC transporter ATP-binding protein
									4395	ECOLIN_04395	1.56582	+	glutaredoxin
								ABC	4465	ECOLIN_04465	-1.09908	-	arginine ABC transporter substrate-binding protein
									4560	ECOLIN_4560	1.11919	+	macrolide transporter (NULL)
								clp protein	4575	clpA	1.02545	+	Clp protease ClpX	clpX
	4675	ECOLIN_04675	-1.18741	-	formate transporter
								???	4680	ECOLIN_04680	-1.01932	-	hypothetical protein
									4690	ECOLIN_04690	-1.03125	-	3-phosphoserine/phosphohydroxythreonine aminotransferase	serC
									4695	ECOLIN_04695	-1.07844	-	3-phosphoshikimate 1-carboxyvinyltransferase	aroA
									4815	ECOLIN_04815	-1.19341	-	nicotinate phosphoribosyltransferase
								HEAT	4950	ECOLIN_04950	1.1414	+	heat shock protein HspQ	hspQ
									5080	ECOLIN_05080	-1.17059	-	DNA-binding protein
fimAICDFGH operon	5555	fimA	1.31991	+	type-1 fimbrial protein subunit A	fimA
	5560	ECOLIN_05560	2.05129	+	fimbrial protein
	5565	fimC	1.94377	+	molecular chaperone FimC	fimC
	5570	ECOLIN_05570	1.56148	+	fimbrial protein
	5585	ECOLIN_05585	1.1225	+	fimbrial protein	fimG
ABC	5670	ECOLIN_05670	-1.09408	-	ligand-gated channel
	5675	ECOLIN_05675	-2.03016	-	ABC transporter
	5680	ECOLIN_05680	-2.05874	-	hypothetical protein
								curli fiber operon	5910	csgB	-2.71127	-	curlin minor subunit CsgB	csgB
									5915	csgA	-2.37519	-	major curlin subunit	csgA
									5920	csgC	10	+	curli assembly protein CsgC	csgC
								biofilm	6000	solA	1.30301	+	N-methyltryptophan oxidase	solA
									6005	bssS	1.61697	+	biofilm formation regulatory protein BssS	bssS
								rpm	6145	rpmF	-1.63904	-	50S ribosomal protein L32	rpmF
								memb	6225	ECOLIN_06225	-1.04464	-	membrane protein
								stress	6265	ECOLIN_06265	1.43203	+	multiple stress resistance protein BhsA	bhsA
									6270	ECOLIN_06270	1.02489	+	peptigoglycan-binding protein LysM	lysM
	6340	ECOLIN_06340	-1.07436	-	peptidase T
									6810	ECOLIN_06810	-1.39207	-	hypothetical protein
									6835	ECOLIN_06835	1.29421	+	diguanylate phosphodiesterase
									6920	ECOLIN_06920	-1.81506	-	inhibitor of g-type lysozyme
	6975	ECOLIN_06975	1.10795	+	amino acid dehydrogenase
Flagellin	7000	ycgR	1.31901	+	flagellar brake protein	ycgR
									7090	ECOLIN_07090	-1.17354	-	ribose-phosphate pyrophosphokinase
								nitrate	7180	narZ	-1.09615	-	nitrate reductase	narZ
adhE	7285	adhE	-1.60129	-	acetaldehyde dehydrogenase	adhE
									7530	ECOLIN_07530	-2.44133	-	hypothetical protein
									7795	ECOLIN_07795	-1.38869	-	ATP-dependent RNA helicase DbpA	dbpA
gapA	7920	gapA	-1.88022	-	glyceraldehyde-3-phosphate dehydrogenase	gapA
lysR	7945	ECOLIN_07945	2.00782	+	LysR family transcriptional regulator	lysR
								oxidation of cysteine	8245	ECOLIN_08245	-1.31202	-	peroxiredoxin OsmC	osmC
	8270	ECOLIN_08270	-1.31323	-	glutamate decarboxylase
bio operon	8595	ECOLIN_08595	-1.5658	-	dethiobiotin synthetase	bioD
	8610	ECOLIN_08610	-1.38487	-	membrane protein
									8655	ECOLIN_08655	-1.12067	-	hypothetical protein
								histidine kinase	8675	ECOLIN_08675	-1.34372	-	transcriptional regulator
									8680	ECOLIN_08680	-1.48979	-	sensor protein RstB	rstB
									8700	ECOLIN_08700	-1.08244	-	mannose-6-phosphate isomerase
									9020	ECOLIN_09020	-1.0155	-	hypothetical protein
	9330	tcyP	1.18385	+	L-cystine transporter tcyP	tcyP		cystine	9330	ECOLIN_09330	-1.20427	-	L-cystine transporter tcyP	tcyP
									9380	nadE	-1.52814	-	NAD synthetase	nadE
									9430	ECOLIN_09430	-1.5547	-	hypothetical protein
Sulfate	9470	ECOLIN_09470	-1.49186	-	thiosulfate sulfurtransferase
									9490	ECOLIN_09490	-1.1884	-	glutamate dehydrogenase
								HEAT	9820	ECOLIN_09820	1.3598	+	heat shock protein HtpX	htpX
									9855	ECOLIN_09855	-1.1505	-	hypothetical protein
									9920	ECOLIN_09920	-1.08567	-	hypothetical protein
									9940	ECOLIN_09940	-1.41644	-	phosphogluconate dehydratase
								Zinc transporter	9970	ECOLIN_09970	-1.985	-	peptidase
ABC	9975	znuA	-1.49757	-	zinc ABC transporter substrate-binding protein	znuA			9975	znuA	-2.50697	-	zinc ABC transporter substrate-binding protein	znuA
									9980	znuC	-1.41965	-	zinc ABC transporter ATPase	znuC
									9985	znuB	-1.98189	-	high-affinity zinc transporter membrane component	znuB
								serine	10205	ECOLIN_10205	-1.08058	-	serine protease
								cystine	10575	ECOLIN_10575	-1.2044	-	cystine transporter subunit
									10590	ECOLIN_10590	-1.42506	-	cystine transporter subunit	tcyN
									10605	ECOLIN_10605	-1.3031	-	cystine transporter subunit	tcyJ
flagellin	10620	ECOLIN_10620	1.46442	+	flagellin	fliC
Zinc	10835	ECOLIN_10835	-1.27989	-	zinc/cadmium-binding protein			Zinc	10835	ECOLIN_10835	-3.96519	-	zinc/cadmium-binding protein
								ABC transporter	10985	ECOLIN_10985	-2.11118	-	salicylate synthase Irp9
									10990	ECOLIN_10990	-1.63857	-	MFS transporter
									10995	ECOLIN_10995	-1.94883	-	ABC transporter permease
									11000	ECOLIN_11000	-2.16887	-	ABC transporter ATP-binding protein
									11010	ECOLIN_11010	-2.76773	-	peptide synthetase (NULL)
									11015	ECOLIN_11015	-1.72467	-	polyketide synthase (NULL)
									11030	ECOLIN_11030	-1.57202	-	salicyl-AMP ligase
									11035	ECOLIN_11035	-2.51438	-	ligand-gated channel protein
									11085	cbl	-1.04865	-	transcriptional regulator Cbl	cbl
									11150	ECOLIN_11150	-1.11281	-	peptide synthetase
									11165	ECOLIN_11165	-1.28723	-	transacylase
									11170	ECOLIN_11170	-1.09428	-	acyl-CoA dehydrogenase
									11185	ECOLIN_11185	-1.09925	-	polyketide synthase
									11520	hisG	-1.21069	-	ATP phosphoribosyltransferase	hisG
									11920	ECOLIN_11920	-1.09537	-	hydroxymethylpyrimidine kinase	thiD
									11925	ECOLIN_11925	-1.03964	-	hydroxyethylthiazole kinase	thiM
Ni/Co	11935	rcnA	-2.46743	-	nickel/cobalt efflux protein RcnA	rcnA
									12060	ECOLIN_12060	-1.50543	-	osmoprotectant uptake system substrate-binding protein
Lysine	12185	ECOLIN_12185	1.56882	+	lysine transporter
								memb	12350	ECOLIN_12350	-1.02354	-	membrane protein
Oxygen	12455	ECOLIN_12455	1.46724	+	malate:quinone oxidoreductase	mqo
									12555	ECOLIN_12555	-1.1079	-	DNA gyrase subunit A
									12730	ECOLIN_12730	-1.13833	-	isochorismate synthase
								memb	12735	ECOLIN_12735	-1.20059	-	protein ElaB	elaB
								nuo operon	12765	ECOLIN_12765	-1.1273	-	NADH:ubiquinone oxidoreductase subunit N	nuo
									12820	ECOLIN_12820	-1.16958	-	NADH dehydrogenase
									12825	ECOLIN_12825	-1.10155	-	NADH:ubiquinone oxidoreductase subunit A
									12875	ECOLIN_12875	-1.40914	-	phosphate acetyltransferase
	12880	ECOLIN_12880	-1.83493	-	hypothetical protein
									13035	ECOLIN_13035	-1.64738	-	SAM-dependent methyltransferase
								lipid A	13210	ECOLIN_13210	-1.17092	-	lipid A biosynthesis palmitoleoyl acyltransferase
									13310	gltX	-1.1924	-	glutamyl-tRNA ligase	gltX
								cysteine	13390	ECOLIN_13390	-1.09334	-	cysteine synthase
									13580	ECOLIN_13580	-1.33137	-	transaldolase
									13585	ECOLIN_13585	-1.11749	-	transketolase
Sulfate	13600	ECOLIN_13600	-1.41272	-	(Fe-S)-binding protein
									13745	guaA	-1.53046	-	GMP synthase	guaA
									13800	ECOLIN_13800	-1.28079	-	4-hydroxy-3-methylbut-2-en-1-yl diphosphate synthase
isc operon (Sulfate)	13855	hscA	1.03682	+	chaperone protein HscA	hscA
	13865	iscA	1.72702	+	iron-sulfur cluster assembly protein	iscA
	13870	ECOLIN_13870	1.18883	+	scaffolding protein	iscU
	13875	icsS	1.52778	+	cysteine desulfurase	icsS
	13880	ECOLIN_13880	1.44679	+	transcriptional regulator	iscR
								asparate	14070	ECOLIN_14070	-1.27352	-	L-aspartate oxidase
									14115	ECOLIN_14115	1.01272	+	thioredoxin 2
	14160	ECOLIN_14160	-1.38091	-	16S ribosomal RNA
								rim	14235	rimM	-1.27966	-	16S rRNA-processing protein RimM	rimM
									14360	ECOLIN_14360	-1.15656	-	peptidoglycan-binding protein
									14380	ECOLIN_14380	1.12042	+	DNA-binding protein
									14635	ECOLIN_14635	-1.16121	-	hypothetical protein
								acid resistance (hyc operon)	14685	ECOLIN_14685	-1.24321	-	formate hydrogenlyase maturation protein HycH	hycH
									14690	ECOLIN_14690	-1.21694	-	formate hydrogenlyase
									14700	hycE	-1.47611	-	hydrogenase 3 large subunit	hycE
									14705	hycD	-1.36647	-	hydrogenase 3 membrane subunit	hycD
									14710	ECOLIN_14710	-1.30367	-	formate hydrogenlyase subunit 3
									14715	ECOLIN_14715	-1.80025	-	formate hydrogenlyase
									14720	ECOLIN_14720	-1.65165	-	formate hydrogenlyase regulatory protein HycA	hycA
									14730	ECOLIN_14730	-1.16298	-	hydrogenase nickel incorporation protein HypB	hypB
								cysteine biosynthesis	14860	ECOLIN_14860	-1.22753	-	hypothetical protein
									14865	ECOLIN_14865	-1.45908	-	adenylylsulfate kinase
									14870	cysN	-1.63401	-	sulfate adenylyltransferase subunit 1	cysN
									14875	ECOLIN_14875	-2.18726	-	sulfate adenylyltransferase subunit 2
									14890	ECOLIN_14890	-1.38642	-	phosphoadenosine phosphosulfate reductase
									14895	ECOLIN_14895	-1.51821	-	sulfite reductase subunit beta
									14900	cysJ	-2.2104	-	sulfite reductase subunit alpha	cysJ
	15410	lysA	3.32004	+	diaminopimelate decarboxylase	lysA
									15455	ECOLIN_15455	-1.14368	-	hypothetical protein
								lysine	15580	lysS	-1.27996	-	lysine--tRNA ligase	lysS
								arginine	15730	ECOLIN_15730	1.4199	+	arginine exporter protein	argO
								methionine	15845	ECOLIN_15845	-1.15926	-	S-adenosylmethionine synthetase
									16050	ECOLIN_16050	1.28327	+	transposase
									16215	ECOLIN_16215	10	+	hypothetical protein
									16550	ECOLIN_16550	-1.51015	-	glycolate oxidase
									16980	ribB	-1.15752	-	3,4-dihydroxy-2-butanone 4-phosphate synthase	ribB
								rps	17080	rpsU	-1.04706	-	30S ribosomal protein S21	rpsU
								rpo	17090	ECOLIN_17090	1.09917	+	RNA polymerase sigma factor RpoD (NULL)	rpoD
									17110	ECOLIN_17110	1.21597	+	transcriptional regulator
								memb	17190	ECOLIN_17190	1.70154	+	membrane protein
								memb	17250	ECOLIN_17250	-1.32127	-	membrane protein
	17520	ECOLIN_17520	-1.60746	-	protease
	17525	ECOLIN_17525	-2.35134	-	protease
									17555	ECOLIN_17555	-1.44572	-	30S ribosomal protein S15
									17670	glmM	-1.00819	-	phosphoglucosamine mutase	glmM
									17805	ECOLIN_17805	-1.36648	-	ribosome hibernation promoting factor HPF	hpf
								serine	17895	ECOLIN_17895	-1.15966	-	Clp protease ClpP	clpP
									17905	ECOLIN_17905	-1.12194	-	30S ribosomal protein S9
								ABC	18140	ECOLIN_18140	-1.06673	-	amino acid ABC transporter permease
									18385	ECOLIN_18385	-1.06002	-	50S ribosomal protein L2
									18400	ECOLIN_18400	-1.20868	-	50S ribosomal protein L3
Nitrate	18630	ECOLIN_18630	-2.20392	-	nitrite reductase
Fe	18830	feoB	-1.19876	-	ferrous iron transporter B	feoB
								gluconate	19020	ECOLIN_19020	-2.26984	-	gluconate transporter
									19025	gntK	-3.89593	-	gluconate kinase	gntK
									19295	ECOLIN_19295	-1.32669	-	membrane protein
								ABC	19320	tppB	-1.05298	-	peptide ABC transporter permease	tppB
	19355	ECOLIN_19355	-1.33461	-	membrane protein
Acid	19410	hdeB	-1.25138	-	acid-resistance protein	hdeB
	19415	ECOLIN_19415	-1.46061	-	acid-resistance protein
	19420	ECOLIN_19420	-1.33653	-	acid-resistance membrane protein
glutamate	19450	ECOLIN_19450	-1.23917	-	glutamate decarboxylase	gadA			19450	ECOLIN_19450	-1.18163	-	glutamate decarboxylase	gadA
									19480	ECOLIN_19480	-1.26109	-	transporter
									19500	ECOLIN_19500	-1.18427	-	hypothetical protein
									19645	ECOLIN_19645	-1.12668	-	bifunctional glyoxylate/hydroxypyruvate reductase B
	19660	ECOLIN_19660	1.25316	+	cold-shock protein				19660	ECOLIN_19660	-1.16067	-	cold-shock protein
									19725	ECOLIN_19725	1.1434	+	XylR family transcriptional regulator	xylR
									19930	ECOLIN_19930	-1.03377	-	phosphoglyceromutase
									19975	ECOLIN_19975	-1.10406	-	ligase
								waa operon	19995	ECOLIN_19995	-1.01846	-	lipopolysaccharide 1,2-glucosyltransferase
									20010	ECOLIN_20010	-1.25758	-	glucosyltransferase I RfaG	rfaG/waaG
									20015	ECOLIN_20015	-1.24392	-	lipopolysaccharide core heptosyltransferase RfaQ	rfaQ/waaQ
								memb	20405	ECOLIN_20405	-1.56406	-	membrane protein
								HEAT	20520	ECOLIN_20520	2.99296	+	heat shock chaperone IbpB	HEAT
									20525	ECOLIN_20525	1.65711	+	heat shock protein IbpA
									20535	ECOLIN_20535	-1.12283	-	hypothetical protein
									20590	recF	1.22338	+	recombination protein F	recF
								ABC	20720	ECOLIN_20720	1.06273	+	phosphate ABC transporter substrate-binding protein
									20765	ECOLIN_20765	-1.08952	-	ATP F0F1 synthase subunit B
									20850	ECOLIN_20850	-1.41089	-	transcriptional regulator
									21150	uvrD	-1.31118	-	DNA-dependent helicase II	uvrD
									21210	ECOLIN_21210	-1.30835	-	ATP-dependent DNA helicase RecQ	recQ
									21410	ECOLIN_21410	-1.28848	-	preprotein translocase
									21415	ECOLIN_21415	-1.24094	-	twin-arginine protein translocation system subunit TatC	tatC
	21480	ECOLIN_21480	-4.06855	-	16S ribosomal RNA
									21660	ECOLIN_21660	1.20635	+	lipase
									21670	ECOLIN_21670	-1.3783	-	transposase
ABC_Sul	21715	ECOLIN_21715	1.30545	+	sulfate ABC transporter substrate-binding protein
									21720	ECOLIN_21720	-1.05232	-	formate dehydrogenase
pfk, Sulfate	21815	ECOLIN_21815	-1.17952	-	6-phosphofructokinase	pfkA
	21820	ECOLIN_21820	1.21525	+	sulfate transporter subunit	sbp
									21845	ECOLIN_21845	1.03475	+	hypothetical protein
									21890	hslU	-1.14673	-	ATP-dependent protease ATP-binding subunit HslU	hslU
									21910	ECOLIN_21910	-1.59346	-	primosome assembly protein PriA	priA
								rpm	21965	rpmE	1.68077	+	50S ribosomal protein L31	rpmE
									22105	ECOLIN_22105	-1.24649	-	acetylglutamate kinase
									22220	tuf	-1.23016	-	elongation factor Tu	tuf
								rpl	22235	ECOLIN_22235	-1.25429	-	50S ribosomal protein L11
									22240	ECOLIN_22240	-1.45432	-	50S ribosomal protein L1
									22250	rplL	-1.13184	-	50S ribosomal protein L7/L12	rplL
								zinc	22330	zraP	1.07588	+	zinc resistance protein	zraP
	22435	ECOLIN_22435	-1.43565	-	(alpha)-aspartyl dipeptidase
								AA	22485	ECOLIN_22485	-1.03231	-	aspartate kinase
								Lrg operon	22785	ECOLIN_22785	-1.37964	-	LrgA	lrgA
									22790	ECOLIN_22790	-1.29634	-	LrgB	lrgB
ABC	22885	ECOLIN_22885	-1.25973	-	spermidine/putrescine ABC transporter substrate-binding protein
								AA	23085	ECOLIN_23085	-1.20055	-	arginine decarboxylase	adiA
no operon	23110	ECOLIN_23110	-1.41974	-	fumarate hydratase	fumB
	23115	ECOLIN_23115	-1.85571	-	C4-dicarboxylate transporter	dcuB
asparate	23295	aspA	-1.07204	-	aspartate ammonia-lyase	aspA
sdh	23400	ECOLIN_23400	-1.59714	-	fumarate reductase	sdhA,B,C,D
									23425	ECOLIN_23425	-1.11451	-	GTPase RsgA	rsgA
									23625	ECOLIN_23625	-1.65298	-	primosomal replication protein N
									23640	ECOLIN_23640	1.05377	+	XRE family transcriptional regulator
									23775	ECOLIN_23775	-1.52055	-	inorganic pyrophosphatase
									23860	ECOLIN_23860	-1.10496	-	endoribonuclease L-PSP
								fimbrial	24010	ECOLIN_24010	1.24551	+	fimbrial protein
									24060	ECOLIN_24060	1.07069	+	mannonate dehydratase
	24135	ECOLIN_24135	-1.41612	-	hypothetical protein
								starvation	24210	ECOLIN_24210	-1.10931	-	carbon starvation protein A
	24215	ECOLIN_24215	1.10036	+	chemotaxis protein	cheZ, tar
									24335	ECOLIN_24335	-1.37005	-	hypothetical protein
									24375	deoD	-1.22139	-	purine nucleoside phosphorylase	deoD
									24440	ECOLIN_24440	1.14037	+	hypothetical protein
									24710	aceK	1.70341	+	isocitrate dehydrogenase	aceK
									24725	ECOLIN_24725	-1.5333	-	homoserine O-succinyltransferase
									24795	ECOLIN_24795	-1.42065	-	osmoprotectant uptake system substrate-binding protein
kfiB	24820	ECOLIN_24820	1.01907	+	glycosyl transferase	kfiA/C
	24830	ECOLIN_24830	1.22078	+	kfiB protein	kfiB
									24845	ECOLIN_24845	-2.03142	-	hypothetical protein
	24850	ECOLIN_24850	-1.27562	-	fatty-acid--CoA ligase
									24905	ECOLIN_24905	1.3031	+	hypothetical protein
									25100	ECOLIN_25100	1.41614	+	glucosamine--fructose-6-phosphate aminotransferase (NULL)
									25160	ECOLIN_25160	1.49497	+	hypothetical protein
									25180	ECOLIN_25180	-1.34142	-	proline dipeptidase
(Sulfate)	25505	ECOLIN_25505	-1.46753	-	fumarate reductase
kfiB	25910	ECOLIN_25910	1.17112	+	kfiB protein
	25915	ECOLIN_25915	1.34623	+	hypothetical protein
	25920	ECOLIN_25920	1.38199	+	kfiB protein
	25925	ECOLIN_25925	1.30637	+	hypothetical protein
	25945	ECOLIN_25945	-1.41052	-	16S ribosomal RNA
	25960	ECOLIN_25960	-1.73644	-	16S ribosomal RNA
									26000	ECOLIN_26000	-2.3663	-	phosphopantetheine-binding protein
									26110	ECOLIN_26110	-1.06905	-	transposase
ABC									26400	ECOLIN_26400	-1.60251	-	primosome assembly protein PriA (NULL)	priA

## Sheet: exp
MG-exp_NG DEG List								Blue - Reference found	Yellow - Reference not found
	ID	gene	log2(fold)	reg	product	sta_log2(fold)
	365	ECOLIN_00365	1.3058	+	isopropylmalate isomerase		leuC, D
	645	ECOLIN_00645	-1.80614	-	multicopper oxidase
fimbrial	1835	ECOLIN_01835	-1.81284	-	hypothetical protein	-1.30997
	1840	ECOLIN_01840	-1.83672	-	hypothetical protein	-2.15709
	1845	ECOLIN_01845	-1.83189	-	fimbrial protein	-2.87919	Fimbrial	Low-shear modeled microgravity: a global environmental regulatory signal affecting bacterial gene expression, physiology, and pathogenesis	Increased biofilm formation ability in Klebsiella pneumoniae after short‐term exposure to a simulated microgravity environment
	1850	ECOLIN_01850	-1.46694	-	LuxR family transcriptional regulator	-1.9194	luxR	Modelled microgravity cultivation modulates N-acylhomoserine lactone production in Rhodospirillum rubrum S1H independently of cell density
	1860	ECOLIN_01860	-1.80317	-	50S ribosomal protein L31 type B	-3.51541
bet operon	1980	betA	1.14451	+	choline dehydrogenase		betA	https://biocyc.org/gene?orgid=ECOLI&id=EG10110
	1985	betB	1.65841	+	betaine-aldehyde dehydrogenase		betB
	1990	ECOLIN_01990	2.18076	+	transcriptional regulator BetI		betI
	1995	ECOLIN_01995	2.10031	+	choline transporter
	2185	tauA	1.37554	+	taurine ABC transporter substrate-binding protein		tauA
Oxygen	2515	ECOLIN_02515	1.29496	+	cytochrome o ubiquinol oxidase subunit II	-1.11552	cyoA	Effects of diamagnetic levitation on bacterial growth in liquid
HEAT	2730	ECOLIN_02730	1.04261	+	heat shock protein 90		HEAT	Influence of Low-Shear Modeled Microgravity on Heat Resistance, Membrane Fatty Acid Composition, and Heat Stress-Related Gene Expression in Escherichia coli O157:H7 ATCC 35150, ATCC 43889, ATCC 43890, and ATCC 43895
Cu	2785	copA	-2.60135	-	copper-transporting ATPase		copA	The Effect of Simulated Microgravity on Microbial Gene Expression
	3020	ECOLIN_03020	1.22414	+	protease
	3060	ECOLIN_03060	-3.26019	-	copper resistance protein
	3065	ECOLIN_03065	-2.87266	-	cation transporter
Sulfate	3745	sdhA	1.69789	+	succinate dehydrogenase		sdhA,B,C,D
	4675	ECOLIN_04675	-1.18741	-	formate transporter
fimAICDFGH operon	5555	fimA	1.31991	+	type-1 fimbrial protein subunit A		fimA	https://biocyc.org/gene?orgid=ECOLI&id=EG10308#tab=TU
	5560	ECOLIN_05560	2.05129	+	fimbrial protein
	5565	fimC	1.94377	+	molecular chaperone FimC		fimC
	5570	ECOLIN_05570	1.56148	+	fimbrial protein
	5585	ECOLIN_05585	1.1225	+	fimbrial protein
ABC	5670	ECOLIN_05670	-1.09408	-	ligand-gated channel
	5675	ECOLIN_05675	-2.03016	-	ABC transporter
	5680	ECOLIN_05680	-2.05874	-	hypothetical protein
	6340	ECOLIN_06340	-1.07436	-	peptidase T
	6975	ECOLIN_06975	1.10795	+	amino acid dehydrogenase
Flagellin	7000	ycgR	1.31901	+	flagellar brake protein		ycgR	The Effect of Simulated Microgravity on Bacteria from the Mir Space Station	Microgravity alters protein phosphorylation changes during initiation of sea urchin sperm motility	Microgravity, bacteria, and the influence of motility
adhE	7285	adhE	-1.60129	-	acetaldehyde dehydrogenase		adhE	Draft Genome Sequences of Several Fungal Strains Selected for Exposure to Microgravity at the International Space Station
gapA	7920	gapA	-1.88022	-	glyceraldehyde-3-phosphate dehydrogenase		gapA	Effect of simulated microgravity on oxidation-sensitive gene expression in PC12 cells
lysR	7945	ECOLIN_07945	2.00782	+	LysR family transcriptional regulator		lysR	Low-shear modeled microgravity: a global environmental regulatory signal affecting bacterial gene expression, physiology, and pathogenesis
	8270	ECOLIN_08270	-1.31323	-	glutamate decarboxylase
bio operon	8595	ECOLIN_08595	-1.5658	-	dethiobiotin synthetase		bioD	Morrison
	8610	ECOLIN_08610	-1.38487	-	membrane protein
	9330	tcyP	1.18385	+	L-cystine transporter tcyP	-1.20427	tcyP
Sulfate	9470	ECOLIN_09470	-1.49186	-	thiosulfate sulfurtransferase		glpE/ygaP
ABC	9975	znuA	-1.49757	-	zinc ABC transporter substrate-binding protein	-2.50697	znuA
flagellin	10620	ECOLIN_10620	1.46442	+	flagellin		fliC	The Effect of Simulated Microgravity on Bacteria from the Mir Space Station	Microgravity alters protein phosphorylation changes during initiation of sea urchin sperm motility	Microgravity, bacteria, and the influence of motility
Zinc	10835	ECOLIN_10835	-1.27989	-	zinc/cadmium-binding protein	-3.96519
Ni/Co	11935	rcnA	-2.46743	-	nickel/cobalt efflux protein RcnA		rcnA
Lysine	12185	ECOLIN_12185	1.56882	+	lysine transporter
Oxygen	12455	ECOLIN_12455	1.46724	+	malate:quinone oxidoreductase		mqo
	12880	ECOLIN_12880	-1.83493	-	hypothetical protein
Sulfate	13600	ECOLIN_13600	-1.41272	-	(Fe-S)-binding protein
isc operon (Sulfate)	13855	hscA	1.03682	+	chaperone protein HscA		hscA
	13865	iscA	1.72702	+	iron-sulfur cluster assembly protein		iscA
	13870	ECOLIN_13870	1.18883	+	scaffolding protein		iscU
	13875	icsS	1.52778	+	cysteine desulfurase		icsS
	13880	ECOLIN_13880	1.44679	+	transcriptional regulator		iscR
	14160	ECOLIN_14160	-1.38091	-	16S ribosomal RNA
	15410	lysA	3.32004	+	diaminopimelate decarboxylase		lysA
	17520	ECOLIN_17520	-1.60746	-	protease
	17525	ECOLIN_17525	-2.35134	-	protease
Nitrate	18630	ECOLIN_18630	-2.20392	-	nitrite reductase
Fe	18830	feoB	-1.19876	-	ferrous iron transporter B		feoB	Spaceflight and modeled microgravity effects on microbial growth and virulence	fur gene과 연관
	19355	ECOLIN_19355	-1.33461	-	membrane protein
Acid	19410	hdeB	-1.25138	-	acid-resistance protein		hdeB	Characterization of Escherichia coli MG1655 grown in a low-shear modeled microgravity environment	Spaceflight and modeled microgravity effects on microbial growth and virulence
	19415	ECOLIN_19415	-1.46061	-	acid-resistance protein
	19420	ECOLIN_19420	-1.33653	-	acid-resistance membrane protein
glutamate	19450	ECOLIN_19450	-1.23917	-	glutamate decarboxylase	-1.18163	gadA, B	Examination of Stress and Virulence Gene Expression in Escherichia coli O157:H7 Using Targeted Microarray Analysis
	19660	ECOLIN_19660	1.25316	+	cold-shock protein	-1.16067
	21480	ECOLIN_21480	-4.06855	-	16S ribosomal RNA
ABC_Sul	21715	ECOLIN_21715	1.30545	+	sulfate ABC transporter substrate-binding protein
pfk, Sulfate	21815	ECOLIN_21815	-1.17952	-	6-phosphofructokinase		pfkA,B	Effect of Simulated Microgravity on the Activity of Regulatory Enzymes of Glycolysis and Gluconeogenesis in Mice Liver	Effects of microgravity and tail suspension on enzymes of individual soleus and tibialis anterior fibers
	21820	ECOLIN_21820	1.21525	+	sulfate transporter subunit
	22435	ECOLIN_22435	-1.43565	-	(alpha)-aspartyl dipeptidase
ABC	22885	ECOLIN_22885	-1.25973	-	spermidine/putrescine ABC transporter substrate-binding protein
no operon	23110	ECOLIN_23110	-1.41974	-	fumarate hydratase		fumB	Response of Pseudomonas aeruginosa PAO1 to low shear modelled microgravity involves AlgU regulation
	23115	ECOLIN_23115	-1.85571	-	C4-dicarboxylate transporter		dcuB	Effects of hypergravity stimulus on global gene expression during reproductive growth in Arabidopsis	Microbial Stress: Spaceflight-induced Alterations in Microbial Virulence and Infectious Disease Risks for the Crew
asparate	23295	aspA	-1.07204	-	aspartate ammonia-lyase		aspA	The Facts and Fancy of Microgravity Protein Crystallization
sdh	23400	ECOLIN_23400	-1.59714	-	fumarate reductase		frd	Transcriptional and Proteomic Responses of Pseudomonas aeruginosa PAO1 to Spaceflight Conditions Involve Hfq Regulation and Reveal a Role for Oxygen
	24135	ECOLIN_24135	-1.41612	-	hypothetical protein
	24215	ECOLIN_24215	1.10036	+	chemotaxis protein		cheZ, tar	Characterization of Escherichia coli MG1655 grown in a low-shear modeled microgravity environment	flagellar
kfiB	24820	ECOLIN_24820	1.01907	+	glycosyl transferase		kfiA/C
	24830	ECOLIN_24830	1.22078	+	kfiB protein		kfiB
	24850	ECOLIN_24850	-1.27562	-	fatty-acid--CoA ligase			Re-adaption on Earth after Spaceflights Affects the Mouse Liver Proteome
(Sulfate)	25505	ECOLIN_25505	-1.46753	-	fumarate reductase		frdA, B, C, D
kfiB	25910	ECOLIN_25910	1.17112	+	kfiB protein
	25915	ECOLIN_25915	1.34623	+	hypothetical protein
	25920	ECOLIN_25920	1.38199	+	kfiB protein			Chaperone-assisted expression of KfiC glucuronyltransferase from Escherichia coli K5 leads to heparosan production in Escherichia coli BL21 in absence of the stabilisator KfiB
	25925	ECOLIN_25925	1.30637	+	hypothetical protein
	25945	ECOLIN_25945	-1.41052	-	16S ribosomal RNA
	25960	ECOLIN_25960	-1.73644	-	16S ribosomal RNA
ABC					ABC transporter			Active transmembrane drug transport in microgravity: a validation study using an ABC transporter model	Effect of Simulated Microgravity on E. coli K12 MG1655 Growth and Gene Expression (Arunasri)

## Sheet: sta
MG-sta-NG DEG List								Blue - Reference found	Yellow - Reference not found
	ID	gene	log2(fold)	reg	product	exp_log2(fold)
AA_threonine	20	ECOLIN_00020	-1.00054	-	threonine synthase		thrC
rps	105	rpsT	-1.93354	-	30S ribosomal protein S20		rpsT
pyrimidine	155	ECOLIN_00155	-1.40574	-	carbamoyl phosphate synthase small subunit		carA
	160	ECOLIN_00160	-1.18535	-	carbamoyl phosphate synthase large subunit		carB	Vukanti (2008)
cartine	165	ECOLIN_00165	1.00797	+	transcriptional regulator		caiF
	185	ECOLIN_00185	1.38593	+	crotonobetainyl-CoA:carnitine CoA-transferase		caiC
	285	ECOLIN_00285	1.11406	+	23S rRNA pseudouridylate synthase
coenzyme A biosynthesis (sulfate)	510	ECOLIN_00510	-10	-	DNA gyrase inhibitor		yacG
	515	ECOLIN_00515	-1.37574	-	hypothetical protein		zapD
	520	coaE	-1.18281	-	dephospho-CoA kinase		coaE
	625	ECOLIN_00625	1.03378	+	hypothetical protein
pcnB	750	pcnB	-1.04151	-	poly(A) polymerase I		pcnB
Fe_fhuA	805	ECOLIN_00805	-1.67834	-	ferrichrome transporter		fhuA
ABC_metQ	1050	metQ	-1.32459	-	DL-methionine transporter substrate-binding subunit		metQ
fimbrial	1835	ECOLIN_01835	-1.30997	-	hypothetical protein	-1.81284
	1840	ECOLIN_01840	-2.15709	-	hypothetical protein	-1.83672
	1845	ECOLIN_01845	-2.87919	-	fimbrial protein	-1.83189	Fimbrial	Low-shear modeled microgravity: a global environmental regulatory signal affecting bacterial gene expression, physiology, and pathogenesis	Increased biofilm formation ability in Klebsiella pneumoniae after short‐term exposure to a simulated microgravity environment
	1850	ECOLIN_01850	-1.9194	-	LuxR family transcriptional regulator	-1.46694		Modelled microgravity cultivation modulates N-acylhomoserine lactone production in Rhodospirillum rubrum S1H independently of cell density
	1860	ECOLIN_01860	-3.51541	-	50S ribosomal protein L31 type B	-1.80317
frmA/adhC (NAD)	2140	ECOLIN_02140	-1.13246	-	S-(hydroxymethyl)glutathione dehydrogenase		frmA/adhC
	2450	ECOLIN_02450	-1.39818	-	oxidoreductase
Oxygen	2515	ECOLIN_02515	-1.11552	-	cytochrome o ubiquinol oxidase subunit II	1.29496
Oxygen	2580	ECOLIN_02580	-1.06902	-	queuosine biosynthesis protein QueC		queC
	3180	ECOLIN_03180	-1.03254	-	thioesterase
Sulfate	3220	dsbG	-1.46527	-	disulfide isomerase		dsbG
	3340	ECOLIN_03340	1.03364	+	lipoate--protein ligase
ADP_ATP	3580	ECOLIN_03580	-1.06109	-	glutamate--tRNA ligase		gltX
	3690	ECOLIN_03690	-1.45134	-	peptide permease
ABC	3940	modA	-1.47458	-	molybdate transporter		modA
	3950	modC	-1.67669	-	molybdate transporter ATP-binding protein		modC
Oxygen_PP	3960	ECOLIN_03960	-1.3185	-	6-phosphogluconolactonase		pgl
	4155	ECOLIN_04155	1.34876	+	hypothetical protein
	4160	ECOLIN_04160	1.73391	+	hypothetical protein
ABC	4245	ECOLIN_04245	-1.71617	-	ABC transporter ATP-binding protein
	4395	ECOLIN_04395	1.56582	+	glutaredoxin
ABC	4465	ECOLIN_04465	-1.09908	-	arginine ABC transporter substrate-binding protein
	4560	ECOLIN_4560	1.11919	+	macrolide transporter (NULL)
Unfold protein	4575	clpA	1.02545	+	Clp protease ClpX		clpX	Vukanti (2008)
serC-aroA	4680	ECOLIN_04680	-1.01932	-	hypothetical protein
	4690	ECOLIN_04690	-1.03125	-	3-phosphoserine/phosphohydroxythreonine aminotransferase		serC
	4695	ECOLIN_04695	-1.07844	-	3-phosphoshikimate 1-carboxyvinyltransferase		aroA
ATP_ADP	4815	ECOLIN_04815	-1.19341	-	nicotinate phosphoribosyltransferase		pncB
HEAT	4950	ECOLIN_04950	1.1414	+	heat shock protein HspQ		hspQ
	5080	ECOLIN_05080	-1.17059	-	DNA-binding protein
Curli	5910	csgB	-2.71127	-	curlin minor subunit CsgB		csgB	Arunasri, Effect of Simulated Microgravity on E. coli K12 MG1655 Growth and Gene Expression.	Changes in Gene Expression of E. coli under Conditions of Modeled Reduced Gravity	Comparative growth, cross stress resistance, transcriptomics of Streptococcus pyogenes cultured under low shear modeled microgravity and normal gravity
	5915	csgA	-2.37519	-	major curlin subunit		csgA
	5920	csgC	10	+	curli assembly protein CsgC		csgC
Bioflim	6000	solA	1.30301	+	N-methyltryptophan oxidase		solA
	6005	bssS	1.61697	+	biofilm formation regulatory protein BssS		bssS
rpm	6145	rpmF	-1.63904	-	50S ribosomal protein L32		rpmF
Membrane	6225	ECOLIN_06225	-1.04464	-	membrane protein
Stress	6265	ECOLIN_06265	1.43203	+	multiple stress resistance protein BhsA		bhsA
	6270	ECOLIN_06270	1.02489	+	peptigoglycan-binding protein LysM		lysM
	6810	ECOLIN_06810	-1.39207	-	hypothetical protein
	6835	ECOLIN_06835	1.29421	+	diguanylate phosphodiesterase
poliG/ycgK	6920	ECOLIN_06920	-1.81506	-	inhibitor of g-type lysozyme		poliG/ycgK
prs/dnaR	7090	ECOLIN_07090	-1.17354	-	ribose-phosphate pyrophosphokinase		prs/dnaR
nitrate	7180	narZ	-1.09615	-	nitrate reductase		narZ	Changes in gene expression of E. coli under conditions of modelled reduced gravity
	7530	ECOLIN_07530	-2.44133	-	hypothetical protein
dbpA	7795	ECOLIN_07795	-1.38869	-	ATP-dependent RNA helicase DbpA		dbpA
oxidation of cysteine	8245	ECOLIN_08245	-1.31202	-	peroxiredoxin OsmC		osmC	https://ecocyc.org/gene?orgid=ECOLI&id=EG10680
	8655	ECOLIN_08655	-1.12067	-	hypothetical protein
histidine kinase	8675	ECOLIN_08675	-1.34372	-	transcriptional regulator		rstA
	8680	ECOLIN_08680	-1.48979	-	sensor protein RstB		rstB
manA	8700	ECOLIN_08700	-1.08244	-	mannose-6-phosphate isomerase		manA
	9020	ECOLIN_09020	-1.0155	-	hypothetical protein
cystine	9330	ECOLIN_09330	-1.20427	-	L-cystine transporter tcyP	1.18385	tcyP	Morrison	Arunasri
nadE	9380	nadE	-1.52814	-	NAD synthetase		nadE
	9430	ECOLIN_09430	-1.5547	-	hypothetical protein
glutamate (Fur)	9490	ECOLIN_09490	-1.1884	-	glutamate dehydrogenase		gdhA
HEAT	9820	ECOLIN_09820	1.3598	+	heat shock protein HtpX		htpX
	9855	ECOLIN_09855	-1.1505	-	hypothetical protein
	9920	ECOLIN_09920	-1.08567	-	hypothetical protein
edd (Cra)	9940	ECOLIN_09940	-1.41644	-	phosphogluconate dehydratase		edd
mepM	9970	ECOLIN_09970	-1.985	-	peptidase		mepM
Zinc transporter	9975	znuA	-2.50697	-	zinc ABC transporter substrate-binding protein	-1.49757	znuA
	9980	znuC	-1.41965	-	zinc ABC transporter ATPase		znuC
	9985	znuB	-1.98189	-	high-affinity zinc transporter membrane component		znuB
serine	10205	ECOLIN_10205	-1.08058	-	serine protease
cystine	10575	ECOLIN_10575	-1.2044	-	cystine transporter subunit			Changes in gene expression of E. coli under conditions of modelled reduced gravity
	10590	ECOLIN_10590	-1.42506	-	cystine transporter subunit
	10605	ECOLIN_10605	-1.3031	-	cystine transporter subunit
Zn	10835	ECOLIN_10835	-3.96519	-	zinc/cadmium-binding protein	-1.27989
ABC	10985	ECOLIN_10985	-2.11118	-	salicylate synthase Irp9
	10990	ECOLIN_10990	-1.63857	-	MFS transporter
	10995	ECOLIN_10995	-1.94883	-	ABC transporter permease
	11000	ECOLIN_11000	-2.16887	-	ABC transporter ATP-binding protein
	11010	ECOLIN_11010	-2.76773	-	peptide synthetase (NULL)
	11015	ECOLIN_11015	-1.72467	-	polyketide synthase (NULL)
	11030	ECOLIN_11030	-1.57202	-	salicyl-AMP ligase
	11035	ECOLIN_11035	-2.51438	-	ligand-gated channel protein
Sulfate	11085	cbl	-1.04865	-	transcriptional regulator Cbl		cbl	regulator involved in the expression of genes required for aliphatic sulfonate utilization and homeostatic response to sulfate starvation
	11150	ECOLIN_11150	-1.11281	-	peptide synthetase
fadE	11165	ECOLIN_11165	-1.28723	-	transacylase
	11170	ECOLIN_11170	-1.09428	-	acyl-CoA dehydrogenase		fadE
	11185	ECOLIN_11185	-1.09925	-	polyketide synthase
AA_histidine	11520	hisG	-1.21069	-	ATP phosphoribosyltransferase		hisG
pyrimidine	11920	ECOLIN_11920	-1.09537	-	hydroxymethylpyrimidine kinase		thiD
	11925	ECOLIN_11925	-1.03964	-	hydroxyethylthiazole kinase		thiM
	12060	ECOLIN_12060	-1.50543	-	osmoprotectant uptake system substrate-binding protein
Membrane	12350	ECOLIN_12350	-1.02354	-	membrane protein
	12555	ECOLIN_12555	-1.1079	-	DNA gyrase subunit A
Fe (	12730	ECOLIN_12730	-1.13833	-	isochorismate synthase		entC
Membrane	12735	ECOLIN_12735	-1.20059	-	protein ElaB		elaB
Oxygen (nuo)	12765	ECOLIN_12765	-1.1273	-	NADH:ubiquinone oxidoreductase subunit N		nuoN
	12820	ECOLIN_12820	-1.16958	-	NADH dehydrogenase		nuoB
	12825	ECOLIN_12825	-1.10155	-	NADH:ubiquinone oxidoreductase subunit A		nuoA
	12875	ECOLIN_12875	-1.40914	-	phosphate acetyltransferase
	13035	ECOLIN_13035	-1.64738	-	SAM-dependent methyltransferase
lipid A	13210	ECOLIN_13210	-1.17092	-	lipid A biosynthesis palmitoleoyl acyltransferase			Vukanti (2008)
gltX	13310	gltX	-1.1924	-	glutamyl-tRNA ligase		gltX
Cysteine	13390	ECOLIN_13390	-1.09334	-	cysteine synthase			Changes in gene expression of E. coli under conditions of modelled reduced gravity
	13580	ECOLIN_13580	-1.33137	-	transaldolase
	13585	ECOLIN_13585	-1.11749	-	transketolase
ATP_GTP	13745	guaA	-1.53046	-	GMP synthase		guaA
	13800	ECOLIN_13800	-1.28079	-	4-hydroxy-3-methylbut-2-en-1-yl diphosphate synthase
AA_aspartate	14070	ECOLIN_14070	-1.27352	-	L-aspartate oxidase
	14115	ECOLIN_14115	1.01272	+	thioredoxin 2
rim	14235	rimM	-1.27966	-	16S rRNA-processing protein RimM		rimM	Tucker, 2007
	14360	ECOLIN_14360	-1.15656	-	peptidoglycan-binding protein
	14380	ECOLIN_14380	1.12042	+	DNA-binding protein
	14635	ECOLIN_14635	-1.16121	-	hypothetical protein
Acid (hyc)	14685	ECOLIN_14685	-1.24321	-	formate hydrogenlyase maturation protein HycH		hycH	Media ion composition controls regulatory and virulence response of Salmonella in spaceflight.
	14690	ECOLIN_14690	-1.21694	-	formate hydrogenlyase
	14700	hycE	-1.47611	-	hydrogenase 3 large subunit		hycE
	14705	hycD	-1.36647	-	hydrogenase 3 membrane subunit		hycD
	14710	ECOLIN_14710	-1.30367	-	formate hydrogenlyase subunit 3		hycC
	14715	ECOLIN_14715	-1.80025	-	formate hydrogenlyase
	14720	ECOLIN_14720	-1.65165	-	formate hydrogenlyase regulatory protein HycA		hycA
	14730	ECOLIN_14730	-1.16298	-	hydrogenase nickel incorporation protein HypB		hypB
Cysteine	14860	ECOLIN_14860	-1.22753	-	hypothetical protein			Changes in gene expression of E. coli under conditions of modelled reduced gravity
	14865	ECOLIN_14865	-1.45908	-	adenylylsulfate kinase		cysC
	14870	cysN	-1.63401	-	sulfate adenylyltransferase subunit 1		cysN
	14875	ECOLIN_14875	-2.18726	-	sulfate adenylyltransferase subunit 2		cysD
	14890	ECOLIN_14890	-1.38642	-	phosphoadenosine phosphosulfate reductase		cysH
	14895	ECOLIN_14895	-1.51821	-	sulfite reductase subunit beta		cysI
	14900	cysJ	-2.2104	-	sulfite reductase subunit alpha		cysJ
	15455	ECOLIN_15455	-1.14368	-	hypothetical protein
lysine	15580	lysS	-1.27996	-	lysine--tRNA ligase		lysS
arginine	15730	ECOLIN_15730	1.4199	+	arginine exporter protein		argO
methionine	15845	ECOLIN_15845	-1.15926	-	S-adenosylmethionine synthetase
	16050	ECOLIN_16050	1.28327	+	transposase
	16215	ECOLIN_16215	10	+	hypothetical protein
	16550	ECOLIN_16550	-1.51015	-	glycolate oxidase
ribB	16980	ribB	-1.15752	-	3,4-dihydroxy-2-butanone 4-phosphate synthase		ribB
rps	17080	rpsU	-1.04706	-	30S ribosomal protein S21		rpsU	morrison	tucker, 2007
rpo	17090	ECOLIN_17090	1.09917	+	RNA polymerase sigma factor RpoD (NULL)		rpoD
	17110	ECOLIN_17110	1.21597	+	transcriptional regulator
memb	17190	ECOLIN_17190	1.70154	+	membrane protein
memb	17250	ECOLIN_17250	-1.32127	-	membrane protein
	17555	ECOLIN_17555	-1.44572	-	30S ribosomal protein S15
glmM	17670	glmM	-1.00819	-	phosphoglucosamine mutase		glmM
hpf	17805	ECOLIN_17805	-1.36648	-	ribosome hibernation promoting factor HPF		hpf
serine	17895	ECOLIN_17895	-1.15966	-	Clp protease ClpP		clpP
	17905	ECOLIN_17905	-1.12194	-	30S ribosomal protein S9
ABC	18140	ECOLIN_18140	-1.06673	-	amino acid ABC transporter permease
	18385	ECOLIN_18385	-1.06002	-	50S ribosomal protein L2
	18400	ECOLIN_18400	-1.20868	-	50S ribosomal protein L3
gluconate	19020	ECOLIN_19020	-2.26984	-	gluconate transporter
	19025	gntK	-3.89593	-	gluconate kinase		gntK
	19295	ECOLIN_19295	-1.32669	-	membrane protein
ABC	19320	tppB	-1.05298	-	peptide ABC transporter permease		tppB
glutamate	19450	ECOLIN_19450	-1.18163	-	glutamate decarboxylase	-1.23917	gadA,B
	19480	ECOLIN_19480	-1.26109	-	transporter
	19500	ECOLIN_19500	-1.18427	-	hypothetical protein
Oxygen (NADH)	19645	ECOLIN_19645	-1.12668	-	bifunctional glyoxylate/hydroxypyruvate reductase B		ghrB
COLD	19660	ECOLIN_19660	-1.16067	-	cold-shock protein	1.25316
xylR	19725	ECOLIN_19725	1.1434	+	XylR family transcriptional regulator		xylR
gpmM	19930	ECOLIN_19930	-1.03377	-	phosphoglyceromutase		gpmM
	19975	ECOLIN_19975	-1.10406	-	ligase
Membrane_LPS	19995	ECOLIN_19995	-1.01846	-	lipopolysaccharide 1,2-glucosyltransferase		rfaP/waaP	Microarray analysis identifies Salmonella genes belonging to the low-shear modeled microgravity regulon
	20010	ECOLIN_20010	-1.25758	-	glucosyltransferase I RfaG		rfaG/waaG
	20015	ECOLIN_20015	-1.24392	-	lipopolysaccharide core heptosyltransferase RfaQ		rfaQ/waaQ
Membrane	20405	ECOLIN_20405	-1.56406	-	membrane protein
HEAT (ibp)	20520	ECOLIN_20520	2.99296	+	heat shock chaperone IbpB		HEAT
	20525	ECOLIN_20525	1.65711	+	heat shock protein IbpA		HEAT
Gluconate	20535	ECOLIN_20535	-1.12283	-	hypothetical protein (domain-containing galacturonate catabolism protein)
recF	20590	recF	1.22338	+	recombination protein F		recF
ABC	20720	ECOLIN_20720	1.06273	+	phosphate ABC transporter substrate-binding protein
	20765	ECOLIN_20765	-1.08952	-	ATP F0F1 synthase subunit B
	20850	ECOLIN_20850	-1.41089	-	transcriptional regulator
uvrD	21150	uvrD	-1.31118	-	DNA-dependent helicase II		uvrD
recQ	21210	ECOLIN_21210	-1.30835	-	ATP-dependent DNA helicase RecQ		recQ
AA_arginine	21410	ECOLIN_21410	-1.28848	-	preprotein translocase		tatB
	21415	ECOLIN_21415	-1.24094	-	twin-arginine protein translocation system subunit TatC		tatC
	21660	ECOLIN_21660	1.20635	+	lipase
	21670	ECOLIN_21670	-1.3783	-	transposase
	21720	ECOLIN_21720	-1.05232	-	formate dehydrogenase
	21845	ECOLIN_21845	1.03475	+	hypothetical protein
hslU	21890	hslU	-1.14673	-	ATP-dependent protease ATP-binding subunit HslU		hslU
priA	21910	ECOLIN_21910	-1.59346	-	primosome assembly protein PriA		priA
rpm	21965	rpmE	1.68077	+	50S ribosomal protein L31		rpmE
argB	22105	ECOLIN_22105	-1.24649	-	acetylglutamate kinase		argB
tuf	22220	tuf	-1.23016	-	elongation factor Tu		tuf
rpl	22235	ECOLIN_22235	-1.25429	-	50S ribosomal protein L11
	22240	ECOLIN_22240	-1.45432	-	50S ribosomal protein L1
	22250	rplL	-1.13184	-	50S ribosomal protein L7/L12		rplL
Zn	22330	zraP	1.07588	+	zinc resistance protein		zraP	Tucker (2007)
AA_aspartate	22485	ECOLIN_22485	-1.03231	-	aspartate kinase
Galactose (Lrg)	22785	ECOLIN_22785	-1.37964	-	LrgA		lrgA
	22790	ECOLIN_22790	-1.29634	-	LrgB		lrgB
AA_arginine	23085	ECOLIN_23085	-1.20055	-	arginine decarboxylase		adiA
ribosome 30s	23425	ECOLIN_23425	-1.11451	-	GTPase RsgA		rsgA
	23625	ECOLIN_23625	-1.65298	-	primosomal replication protein N
	23640	ECOLIN_23640	1.05377	+	XRE family transcriptional regulator
Starvation (Mg)	23775	ECOLIN_23775	-1.52055	-	inorganic pyrophosphatase		ppa
	23860	ECOLIN_23860	-1.10496	-	endoribonuclease L-PSP
fimbrial	24010	ECOLIN_24010	1.24551	+	fimbrial protein
	24060	ECOLIN_24060	1.07069	+	mannonate dehydratase
starvation	24210	ECOLIN_24210	-1.10931	-	carbon starvation protein A
	24335	ECOLIN_24335	-1.37005	-	hypothetical protein
deoD	24375	deoD	-1.22139	-	purine nucleoside phosphorylase		deoD
	24440	ECOLIN_24440	1.14037	+	hypothetical protein
Starvation	24710	aceK	1.70341	+	isocitrate dehydrogenase		aceK	controls a branch point between two pathways of central metabolism, the TCA cycle I (prokaryotic) and the glyoxylate cycle
Starvation_Serine	24725	ECOLIN_24725	-1.5333	-	homoserine O-succinyltransferase		metA
	24795	ECOLIN_24795	-1.42065	-	osmoprotectant uptake system substrate-binding protein
	24845	ECOLIN_24845	-2.03142	-	hypothetical protein
	24905	ECOLIN_24905	1.3031	+	hypothetical protein
glmS	25100	ECOLIN_25100	1.41614	+	glucosamine--fructose-6-phosphate aminotransferase (NULL)		glmS
	25160	ECOLIN_25160	1.49497	+	hypothetical protein
	25180	ECOLIN_25180	-1.34142	-	proline dipeptidase
	26000	ECOLIN_26000	-2.3663	-	phosphopantetheine-binding protein
	26110	ECOLIN_26110	-1.06905	-	transposase
priA	26400	ECOLIN_26400	-1.60251	-	primosome assembly protein PriA (NULL)		priA
					rpo, dna, rps, rpl -> growth (Morrison)

## Sheet: TableS2
Table S2. DEGs of the EcN in the stationary growth phase were shown. The value of fold change is in original value. The positive value of fold change means the expression ratio of MG/NG. The negative value of fold change means the expression ratio of NG/MG.
Locus Tag	Fold Change	Gene Function	Gene
Biofilm Formation
ECOLIN_05910	6.54898	curlin minor subunit CsgB	csgB
ECOLIN_05915	5.18804	major curlin subunit	csgA
ECOLIN_05920	INF	curli assembly protein CsgC	csgC
ECOLIN_20015	2.36841	lipopolysaccharide core heptosyltransferase RfaQ	rfaQ
ECOLIN_20010	2.39094	glucosyltransferase I RfaG	rfaG
ECOLIN_19995	2.02576	lipopolysaccharide 1,2-glucosyltransferase	rfaP
ECOLIN_13210	2.25155	lipid A biosynthesis palmitoleoyl acyltransferase	lpxP
ECOLIN_01835	2.47936	hypothetical protein	ecpC
ECOLIN_01840	4.46014	hypothetical protein	ecpB
ECOLIN_01845	7.35737	fimbrial protein	ecpA
ECOLIN_01850	3.78266	LuxR family transcriptional regulator	ecpR
ECOLIN_24010	2.37102	fimbrial protein	fimD
ECOLIN_06000	2.46743	N-methyltryptophan oxidase	solA
ECOLIN_06005	3.0673	biofilm formation regulatory protein BssS	bssS
ECOLIN_17190	3.25248	membrane protein	alx
ECOLIN_06225	2.06285	membrane protein
ECOLIN_12350	2.0329	membrane protein	yejM
ECOLIN_12735	2.29834	protein ElaB	elaB
ECOLIN_17250	2.49886	membrane protein
ECOLIN_19295	2.50827	membrane protein	yhiM
ECOLIN_20405	2.95685	membrane protein	nlpA
Stress Resistance
ECOLIN_04950	2.20595	heat shock protein HspQ	hspQ
ECOLIN_09820	2.5665	heat shock protein HtpX	htpX
ECOLIN_20525	3.15384	heat shock protein IbpA	ibpA
ECOLIN_20520	7.96106	heat shock chaperone IbpB	ibpB
ECOLIN_06265	2.69826	multiple stress resistance protein BhsA	bhsA
ECOLIN_00165	2.01108	transcriptional regulator	caiF
ECOLIN_00185	2.6134	crotonobetainyl-CoA:carnitine CoA-transferase	caiC
ECOLIN_19660	2.23561	cold-shock protein	cspA
ECOLIN_19450	2.26833	glutamate decarboxylase	gadA
23085	2.29827	arginine decarboxylase	adiA
Metal ion utilization
805	3.20059	ferrichrome transporter	fhuA
3180	2.04562	thioesterase	entH
4695	2.11175	3-phosphoshikimate 1-carboxyvinyltransferase	aroA
12730	2.20126	isochorismate synthase	menF
9975	5.68425	zinc ABC transporter substrate-binding protein	znuA
9980	2.67521	zinc ABC transporter ATPase	znuC
9985	3.9501	high-affinity zinc transporter membrane component	znuB
10835	15.6186	zinc/cadmium-binding protein	zinT
2140	2.19232	S-(hydroxymethyl)glutathione dehydrogenase	frmA
8700	2.11761	mannose-6-phosphate isomerase	manA
9970	3.95863	peptidase	mepM
ECOLIN_22330	2.10801	zinc resistance protein	zraP
10990	3.11357	MFS transporter	ybtX
10995	3.86061	ABC transporter permease	ybtQ
11000	4.49671	ABC transporter ATP-binding protein	ybtP
18140	2.09468	amino acid ABC transporter permease	yhdX
3940	2.77903	molybdate transporter	modA
3950	3.19694	molybdate transporter ATP-binding protein	modC
14720	3.14193	formate hydrogenlyase regulatory protein HycA	hycA
14715	3.48281	formate hydrogenlyase	hycB
14710	2.46856	formate hydrogenlyase subunit 3	hycC
14705	2.57839	hydrogenase 3 membrane subunit	hycD
14700	2.78198	hydrogenase 3 large subunit	hycE
14690	2.32453	formate hydrogenlyase	hcyG
14685	2.36725	formate hydrogenlyase maturation protein HycH	hycH
11085	2.06859	transcriptional regulator Cbl	cbl
9330	2.30421	L-cystine transporter tcyP	tcyP
10575	2.30441	cystine transporter subunit
10590	2.68526	cystine transporter subunit	tcyN
10605	2.46759	cystine transporter subunit	tcyJ
13390	2.13367	cysteine synthase	cysM
14875	4.5544	sulfate adenylyltransferase subunit 2	cysD
14870	3.10374	sulfate adenylyltransferase subunit 1	cysN
14865	2.74933	adenylylsulfate kinase	cysC
14900	4.62804	sulfite reductase subunit alpha	cysJ
14895	2.86435	sulfite reductase subunit beta	cysI
14890	2.61429	phosphoadenosine phosphosulfate reductase	cysH
1050	2.50462	DL-methionine transporter substrate-binding subunit	metQ
4245	3.28563	ABC transporter ATP-binding protein
13800	2.42972	4-hydroxy-3-methylbut-2-en-1-yl diphosphate synthase	ispG
14730	2.23919	hydrogenase nickel incorporation protein HypB	hypB
19320	2.07481	peptide ABC transporter permease	tppB
19480	2.39677	transporter
ECOLIN_20720	2.08888	phosphate ABC transporter substrate-binding protein	ptsS
Carbon Metabolism
3960	2.49407	6-phosphogluconolactonase	pgl
19025	14.8865	gluconate kinase	gntK
9940	2.66926	phosphogluconate dehydratase	edd
13585	2.16969	transketolase	tktB
16980	2.23074	3,4-dihydroxy-2-butanone 4-phosphate synthase	ribB
7090	2.25564	ribose-phosphate pyrophosphokinase	prsA
11520	2.31448	ATP phosphoribosyltransferase	hisG
155	2.64954	carbamoyl phosphate synthase small subunit	carA
160	2.27419	carbamoyl phosphate synthase large subunit	carB
11920	2.13668	hydroxymethylpyrimidine kinase
9490	2.279	glutamate dehydrogenase	gdhA
19450	2.26833	glutamate decarboxylase	gadA
20	2.00075	threonine synthase	thrC
4690	2.04379	3-phosphoserine/phosphohydroxythreonine aminotransferase	serC
6270	2.0348	peptigoglycan-binding protein LysM	lysM
10205	2.11489	serine protease
14070	2.41751	L-aspartate oxidase	nadB
15580	2.42832	lysine--tRNA ligase	lysS
15845	2.23343	S-adenosylmethionine synthetase	metK
17670	2.01139	phosphoglucosamine mutase	glmM
19930	2.04737	phosphoglyceromutase	gpmM
22485	2.0453	aspartate kinase
24210	2.15742	carbon starvation protein A	btsT
24710	3.2567	isocitrate dehydrogenase	aceK
24725	2.89447	homoserine O-succinyltransferase	metA
25100	2.66871	glucosamine--fructose-6-phosphate aminotransferase (NULL)	glmS
Uncategorized
105	-3.81991	30S ribosomal protein S20	rpsT
285	2.16454	23S rRNA pseudouridylate synthase
510	-INF	DNA gyrase inhibitor	yacG
515	-2.59501	hypothetical protein	zapD
520	-2.27019	dephospho-CoA kinase	coaE
625	2.04738	hypothetical protein	yacL
750	-2.05838	poly(A) polymerase I	pcnB
1860	-11.4352	50S ribosomal protein L31 type B
2450	-2.63569	oxidoreductase	yajO
2515	-2.16673	cytochrome o ubiquinol oxidase subunit II	cyoA
2580	-2.09801	queuosine biosynthesis protein QueC	queC
2794.18	-2.76115	disulfide isomerase	dsbG
3067.23	2.04718	lipoate--protein ligase	lipB
3340.27	-2.08651	glutamate--tRNA ligase	gltX
3613.32	-2.73462	peptide permease	dtpD
3886.36	2.54693	hypothetical protein
4159.41	3.32628	hypothetical protein	fiu
4432.45	2.96046	glutaredoxin	grxA
4705.5	-2.14218	arginine ABC transporter substrate-binding protein
4978.55	2.17225	macrolide transporter (NULL)	cspD
5251.59	2.03559	Clp protease ClpX	clpX
5524.64	-2.02696	hypothetical protein	ycaO
5797.68	-2.28693	nicotinate phosphoribosyltransferase	pncB
6070.73	-2.25104	DNA-binding protein
6343.77	-3.11459	50S ribosomal protein L32	rpmF
6616.82	-2.62455	hypothetical protein
6889.86	2.45243	diguanylate phosphodiesterase	bluF
7162.91	-3.51874	inhibitor of g-type lysozyme	ycgK
7435.95	-2.13783	nitrate reductase	narZ
7709	-5.43142	hypothetical protein	yciW
7982.05	-2.61841	ATP-dependent RNA helicase DbpA	dbpA
8255.09	-2.48289	peroxiredoxin OsmC	osmC
8528.14	-2.17448	hypothetical protein
8801.18	-2.53805	transcriptional regulator	rstA
9074.23	-2.80848	sensor protein RstB	rstB
9347.27	-2.0216	hypothetical protein
9620.32	-2.88414	NAD synthetase	nadE
9893.36	-2.93773	hypothetical protein
10166.4	-2.21991	hypothetical protein
10439.5	-2.12236	hypothetical protein	yebF
10712.5	-4.32045	salicylate synthase Irp9	irp9
10985.5	-6.81035	peptide synthetase (NULL)
11258.6	-3.30505	polyketide synthase (NULL)
11531.6	-2.97321	salicyl-AMP ligase	ybfE
11804.7	-5.71352	ligand-gated channel protein	fyuA
12350.8	-2.16266	peptide synthetase	clbJ
12623.8	-2.44059	transacylase
12896.9	-2.13507	acyl-CoA dehydrogenase	fadE
13169.9	-2.14243	polyketide synthase	clbC
13443	-2.05571	hydroxyethylthiazole kinase	thiM
13716	-2.83909	osmoprotectant uptake system substrate-binding protein	osmF
13989	-2.15532	DNA gyrase subunit A
14262.1	-2.1845	NADH:ubiquinone oxidoreductase subunit N	nuoN
14535.1	-2.24946	NADH dehydrogenase	nuoB
14808.2	-2.14585	NADH:ubiquinone oxidoreductase subunit A	nuoA
15081.2	-2.65579	phosphate acetyltransferase
15354.3	-3.13264	SAM-dependent methyltransferase	prmB
15627.3	-2.28533	glutamyl-tRNA ligase	gltX
15900.4	-2.51642	transaldolase
16173.4	-2.88878	GMP synthase	guaA
16446.5	2.01771	thioredoxin 2	trxC
16719.5	-2.42782	16S rRNA-processing protein RimM	rimM
16992.5	-2.22925	peptidoglycan-binding protein	kbp
17265.6	2.1741	DNA-binding protein	stpA
17538.6	-2.23645	hypothetical protein	hypF
17811.7	-2.34166	hypothetical protein	ygbE
18084.7	-2.20944	hypothetical protein	ygeR
18357.8	2.67567	arginine exporter protein	argO
18630.8	2.4339	transposase
18903.9	-INF	hypothetical protein
19176.9	-2.8484	glycolate oxidase	glcD
19450	-2.06631	30S ribosomal protein S21	rpsU
19723	2.14231	RNA polymerase sigma factor RpoD (NULL)
19996	2.32297	transcriptional regulator	nfeR
20269.1	-2.72399	30S ribosomal protein S15
20542.1	-2.57841	ribosome hibernation promoting factor HPF	hpf
20815.2	-2.23405	Clp protease ClpP	clpP
21088.2	-2.17639	30S ribosomal protein S9
21361.3	-2.08496	50S ribosomal protein L2
21634.3	-2.31126	50S ribosomal protein L3
21907.4	-4.8227	gluconate transporter
22180.4	-2.27248	hypothetical protein
22453.5	-2.18356	bifunctional glyoxylate/hydroxypyruvate reductase B	ghrB
22726.5	2.20901	XylR family transcriptional regulator
22999.5	-2.14959	ligase
23272.6	-2.17774	hypothetical protein (domain-containing galacturonate catabolism protein)
23545.6	2.33493	recombination protein F	recF
23818.7	-2.12803	ATP F0F1 synthase subunit B
24091.7	-2.65901	transcriptional regulator	rbsR
24364.8	-2.48144	DNA-dependent helicase II	uvrD
24637.8	-2.47658	ATP-dependent DNA helicase RecQ	recQ
24910.9	-2.44271	preprotein translocase	tatB
25183.9	-2.36352	twin-arginine protein translocation system subunit TatC	tatC
25457	2.30753	lipase
25730	-2.59962	transposase
26003	-2.07386	formate dehydrogenase	fdhD
26276.1	2.04876	hypothetical protein	yiiS
26549.1	-2.21411	ATP-dependent protease ATP-binding subunit HslU	hslU
26822.2	-3.01772	primosome assembly protein PriA	priA
27095.2	3.20599	50S ribosomal protein L31	rpmE
27368.3	-2.37263	acetylglutamate kinase	argB
27641.3	-2.34593	elongation factor Tu	tufA
27914.4	-2.3855	50S ribosomal protein L11
28187.4	-2.74027	50S ribosomal protein L1
28460.5	-2.19138	50S ribosomal protein L7/L12	rplL
28733.5	-2.60203	LrgA	lrgA
29006.5	-2.45605	LrgB	lrgB
29279.6	-2.16521	GTPase RsgA	rsgA
29552.6	-3.14483	primosomal replication protein N
29825.7	2.07595	XRE family transcriptional regulator
30098.7	-2.869	inorganic pyrophosphatase	ppa
30371.8	-2.15093	endoribonuclease L-PSP
30644.8	2.10044	mannonate dehydratase
30917.9	-2.5848	hypothetical protein
31190.9	-2.33171	purine nucleoside phosphorylase	deoD
31464	2.20438	hypothetical protein	creA
31737	-2.67706	osmoprotectant uptake system substrate-binding protein	yehW
32010	-4.08807	hypothetical protein	HMWP1
32283.1	2.46759	hypothetical protein
32556.1	2.81858	hypothetical protein
32829.2	-2.53401	proline dipeptidase
33102.2	-5.15617	phosphopantetheine-binding protein	HMWP2
33375.3	-2.09805	transposase
33648.3	-3.03671	primosome assembly protein PriA (NULL)	priA
